# Supplementary material for: Dinucleotide Weight Matrices for Predicting Transcription Factor Binding Sites: Generalizing the Position Weight Matrix
Source: PLoS One. 2010 Mar 22;5(3):e9722. doi: 10.1371/journal.pone.0009722 (PMC2842295; doi:10.1371/journal.pone.0009722)
Supplement: Text S1 — Details of significant dinucleotides in yeast TFs. (0.11 MB TXT) [file pone.0009722.s001.txt]

SUPPORTING TEXT S1

 for the manuscript
    "Dinucleotide weight matrices for predicting transcription
    factor binding sites: Generalizing the position weight matrix"
 by Rahul Siddharthan


Below is a list of transcription factors, and dinucleotide
position pairs whose counts (n_dinuc) are more than 2 standard
deviations away from what one would expect from the PWM model.
The list below is restricted to those dinucleotide pairs whose
count (either observed or expected) is at least 30% of the total
number of sequences (Nseq).  Following this list is a list of all
pairs that deviate from expected by 2 standard deviations or
more, without restriction on the count n_dinuc.


RPN4
Correlations: 1 G,  10 A
   Total Nseqs 26,  expected n_dinuc 8.96902812389,  observed n_dinuc 14   stddev=2.42384997103   zscore=2.07561191338
   WM entries: W_{c1,n1} =0.716981132075  W_{c2,n2} = 0.481132075472
Correlations: 3 T,  5 G
   Total Nseqs 26,  expected n_dinuc 20.548237807,  observed n_dinuc 25   stddev=2.07572143166   zscore=2.14468190435
   WM entries: W_{c1,n1} =0.905660377358  W_{c2,n2} = 0.872641509434
Correlations: 4 G,  5 G
   Total Nseqs 26,  expected n_dinuc 20.548237807,  observed n_dinuc 25   stddev=2.07572143166   zscore=2.14468190435
   WM entries: W_{c1,n1} =0.905660377358  W_{c2,n2} = 0.872641509434
Correlations: 5 G,  6 C
   Total Nseqs 26,  expected n_dinuc 20.655259879,  observed n_dinuc 25   stddev=2.060591739   zscore=2.10849147787
   WM entries: W_{c1,n1} =0.872641509434  W_{c2,n2} = 0.910377358491
Correlations: 5 G,  8 A
   Total Nseqs 26,  expected n_dinuc 19.370995016,  observed n_dinuc 24   stddev=2.22235514805   zscore=2.08292764909
   WM entries: W_{c1,n1} =0.872641509434  W_{c2,n2} = 0.853773584906
Correlations: 5 G,  10 A
   Total Nseqs 26,  expected n_dinuc 10.916251335,  observed n_dinuc 16   stddev=2.51654518599   zscore=2.02013009475
   WM entries: W_{c1,n1} =0.872641509434  W_{c2,n2} = 0.481132075472
Correlations: 8 A,  10 A
   Total Nseqs 26,  expected n_dinuc 10.6802242791,  observed n_dinuc 16   stddev=2.50859016953   zscore=2.12062368159
   WM entries: W_{c1,n1} =0.853773584906  W_{c2,n2} = 0.481132075472

GGGTGGCAAAC
CGGTGGCAAAG
GAGTGGCAAAA
CAGTGGCAAAT
GAGTAGCAAAC
CGGCGGCAAAA
AGGTGGCAAAA
AGGTGGCGAAA
TGGTGGCAAAA
CGGTGGCAAAA
TGGTGGCAAAT
AGGTGGCAAAA
GAGTGGCAATA
CGGTGGCAAAA
AGGTGGCTAGG
GGGTGGCAAAA
CGGTGGCGAAA
CGGTGGCAAAA
GGATGGCGACA
TGATGGCAAAA
AAGTGGCCTAC
TAGTGGAAAAT
TGGTGGCGAAA
AAGTGGCGTCT
GGGTGGCAAAC
GGGTGGCAAAA

---
CIN5

---
DAL82
Correlations: 2 A,  3 A
   Total Nseqs 23,  expected n_dinuc 7.2864,  observed n_dinuc 12   stddev=2.23115855107   zscore=2.11262440213
   WM entries: W_{c1,n1} =0.72  W_{c2,n2} = 0.44
Correlations: 2 A,  9 T
   Total Nseqs 23,  expected n_dinuc 4.7196,  observed n_dinuc 9   stddev=1.9367855018   zscore=2.2100537184
   WM entries: W_{c1,n1} =0.72  W_{c2,n2} = 0.285

AAAAAAGTGT
AAAATTCCGT
AAGGTTGTGC
AAACATACGT
AAAAATGTGG
AAGCTTGTGA
AAAATTGCGG
AAAGTAGCGT
AAAATTGCGT
AAAGTTGCGG
AATTTTGTGA
AACGATGCGC
AACTGTGTGC
AAAATTGCAT
AAATATATGC
AAAAAAGCGC
AAAATTGTGT
AAAAATGCGA
AAAGATGCGA
AAAATTGCAA
GAAATTCTGC
AAAATCGCGT
TAAGATGCGT

---
REB1

---
FKH1
Correlations: 8 A,  10 A
   Total Nseqs 37,  expected n_dinuc 32.6247226331,  observed n_dinuc 37   stddev=1.96415314629   zscore=2.22756426867
   WM entries: W_{c1,n1} =0.926282051282  W_{c2,n2} = 0.951923076923

CCTAGAAAACAA
AAGTGTAAACAA
ATTCGCAAACAA
TGAAGTAAACAT
GAGGGTAAATAA
AAACGTAAACAA
TGAGGAAAACAA
AAAAATAAACAA
TGAGGTAAACAA
GTATGTAAATAT
AAATGTAAACAA
AATGGTAAACAA
ACATGTACACAA
CACAGTAAACAA
AACGATAAATAT
AAAGGTAAACAA
AATGGGCAACAG
ACAAATAAACAA
GATTTTAAACAA
AGAGGTAAACAA
GAAAGTAAAAAA
CAGTATAAACAA
ATTAATAAACAA
ATTAGTAAACAT
AAAAGAAAACAA
GGGCGTAAATAA
AAAGGTAAACAA
AAATGTAAACAA
AATGGTAAACAT
AAGAATAAACAT
AAAAGCAAACAA
ATATGTAAACAA
GTATATAAATAA
AACTGTAAACAG
AATCATAAACAA
AACTATAAATAA
CATTGTAAACAA

---
FKH2
Correlations: 1 G,  9 A
   Total Nseqs 44,  expected n_dinuc 10.9595959596,  observed n_dinuc 17   stddev=2.86875598088   zscore=2.10558307526
   WM entries: W_{c1,n1} =0.265151515152  W_{c2,n2} = 0.939393939394
Correlations: 1 G,  10 A
   Total Nseqs 44,  expected n_dinuc 11.1952861953,  observed n_dinuc 17   stddev=2.88907880725   zscore=2.0091919231
   WM entries: W_{c1,n1} =0.265151515152  W_{c2,n2} = 0.959595959596
Correlations: 1 G,  11 A
   Total Nseqs 44,  expected n_dinuc 10.9595959596,  observed n_dinuc 17   stddev=2.86875598088   zscore=2.10558307526
   WM entries: W_{c1,n1} =0.265151515152  W_{c2,n2} = 0.939393939394
Correlations: 6 G,  12 C
   Total Nseqs 44,  expected n_dinuc 8.0,  observed n_dinuc 14   stddev=2.55840859627   zscore=2.34520787991
   WM entries: W_{c1,n1} =0.222222222222  W_{c2,n2} = 0.818181818182
Correlations: 10 A,  11 A
   Total Nseqs 44,  expected n_dinuc 39.6632996633,  observed n_dinuc 44   stddev=1.97718719515   zscore=2.19336861343
   WM entries: W_{c1,n1} =0.959595959596  W_{c2,n2} = 0.939393939394
Correlations: 10 A,  12 C
   Total Nseqs 44,  expected n_dinuc 34.5454545455,  observed n_dinuc 40   stddev=2.72451651361   zscore=2.00202326809
   WM entries: W_{c1,n1} =0.959595959596  W_{c2,n2} = 0.818181818182
Correlations: 11 A,  12 C
   Total Nseqs 44,  expected n_dinuc 33.8181818182,  observed n_dinuc 40   stddev=2.79744436338   zscore=2.20980916109
   WM entries: W_{c1,n1} =0.939393939394  W_{c2,n2} = 0.818181818182

GGAAAGTGTAAACAT
AAAAAACGTAAACAA
GCATGAGGAAAACAA
GGTATATATAAACAA
AAATGAGGTAAACAA
TGCAAATGTAAATAC
AAAAAAGGTAAACAA
AGTAAATGTAAACAA
AAAAATGGTAAACAA
GAATTAGGAAAACAA
TGAAGAAGAAAACAA
TGCCACAGTAAACAA
GAACGGAGTAAAAAA
GAAAAACATAAACAA
GGATGAGGTAAACAA
GAAGGAAAAAAACAA
TTAAAAAATAAACAA
GAAGGATGAAAACAA
AGAATATGTAAATAA
CAAAATCAAAAACAA
AGAGAAGGAAAACAA
GGAAAAAAAAAACAA
GATATCAGTAAACCA
ATAATTAGTAAACAT
TTAAAAGGTAAACAA
CTCAAATGTAAACAA
GAAAATGGAAAACAG
GGACACCATAAATAA
GAAATATGAAAACAA
AAAACAAATAAACAA
GAAAAAGGTAAACAA
GGGAATAATAAACAA
GGCAAATGTAAACTA
CGGAATGGTAAACAT
GATGACAATCAACAA
GAAATATATAAACAA
GAAAAAGAAAAACAA
GGAAATAGTAAACAG
GATAAGGGTAAACAT
TCACATTGTAAACAA
GGACAAGAAAAACAC
GACAAGCATAAACAC
AGAAGAAATAAACAG
AAAAACTGTAAACAG

---
CBF1
Correlations: 2 C,  3 A
   Total Nseqs 69,  expected n_dinuc 63.2690082645,  observed n_dinuc 68   stddev=2.29237603296   zscore=2.06379392713
   WM entries: W_{c1,n1} =0.954545454545  W_{c2,n2} = 0.960606060606
Correlations: 3 A,  6 T
   Total Nseqs 69,  expected n_dinuc 63.1685812672,  observed n_dinuc 68   stddev=2.31053807688   zscore=2.09103618812
   WM entries: W_{c1,n1} =0.960606060606  W_{c2,n2} = 0.95303030303
Correlations: 3 A,  7 G
   Total Nseqs 69,  expected n_dinuc 64.0724242424,  observed n_dinuc 69   stddev=2.13908325354   zscore=2.30359232134
   WM entries: W_{c1,n1} =0.960606060606  W_{c2,n2} = 0.966666666667

GTCACGTG
ATCACGTG
ATCACGTG
GGCACGTG
TTCACGTG
ATCACGTG
GTCACGTG
GTCACGTG
TTCACGTG
GTCACATG
ATCACGTG
GTCACGAG
AGCACGTG
ATCACGTG
ATCACGTG
AGCACGTG
GTCACGTG
AGCACGTG
ATAACGTG
AGCACGTG
ATCACGTG
ATCACGTG
GTCACGTG
ATCACGTG
ATCACGTG
GTCACGTG
GTCACGTG
GTCACGTG
GTCACGTG
GTCACATG
GTCACGTG
ATCACGTG
GTCACGTG
GTCACGTG
TTCACGTG
GTCACGTG
TTCATGTG
TTCACGTG
AGCACGTG
GTCACGTG
ATCACGTG
ATCACGTG
ATCACGTG
GGCACGTG
GTCACGTG
ATCACGTG
TTCATGTG
GACACGTG
GTCATGTG
AGCACGTG
GACACGTG
ATCACGTG
GTCACGTG
GTCACGTG
GTCACGTG
ATCACGTG
GTCATGTG
ATCACGTG
GGCACGTG
GTCACGTG
ATCACGTG
ATCACGTG
GTCACATG
ATCACGTG
TTCACGTG
GGCACGTG
ATCACGTG
TTCATGTG
AGCACGTG

---
GCR2

---
ABF1
Correlations: 1 A,  6 T
   Total Nseqs 71,  expected n_dinuc 31.0134393527,  observed n_dinuc 40   stddev=4.17929297471   zscore=2.15025859678
   WM entries: W_{c1,n1} =0.715189873418  W_{c2,n2} = 0.610759493671
Correlations: 2 T,  3 C
   Total Nseqs 71,  expected n_dinuc 63.5655343695,  observed n_dinuc 69   stddev=2.57992188045   zscore=2.10644580818
   WM entries: W_{c1,n1} =0.949367088608  W_{c2,n2} = 0.943037974684
Correlations: 2 T,  4 A
   Total Nseqs 71,  expected n_dinuc 53.7534049031,  observed n_dinuc 62   stddev=3.61347869816   zscore=2.28217620354
   WM entries: W_{c1,n1} =0.949367088608  W_{c2,n2} = 0.79746835443
Correlations: 2 T,  12 C
   Total Nseqs 71,  expected n_dinuc 65.4852988303,  observed n_dinuc 70   stddev=2.25529690765   zscore=2.0018212034
   WM entries: W_{c1,n1} =0.949367088608  W_{c2,n2} = 0.971518987342
Correlations: 3 C,  4 A
   Total Nseqs 71,  expected n_dinuc 53.3950488704,  observed n_dinuc 62   stddev=3.63863700284   zscore=2.36488309302
   WM entries: W_{c1,n1} =0.943037974684  W_{c2,n2} = 0.79746835443
Correlations: 3 C,  12 C
   Total Nseqs 71,  expected n_dinuc 65.0487301714,  observed n_dinuc 70   stddev=2.33504394281   zscore=2.12041826613
   WM entries: W_{c1,n1} =0.943037974684  W_{c2,n2} = 0.971518987342
Correlations: 4 A,  5 C
   Total Nseqs 71,  expected n_dinuc 32.1624539337,  observed n_dinuc 42   stddev=4.19441410278   zscore=2.34539218715
   WM entries: W_{c1,n1} =0.79746835443  W_{c2,n2} = 0.568037974684
Correlations: 4 A,  6 T
   Total Nseqs 71,  expected n_dinuc 34.5813571543,  observed n_dinuc 44   stddev=4.21166404389   zscore=2.23632339796
   WM entries: W_{c1,n1} =0.79746835443  W_{c2,n2} = 0.610759493671
Correlations: 4 A,  12 C
   Total Nseqs 71,  expected n_dinuc 55.0076510175,  observed n_dinuc 63   stddev=3.51996629261   zscore=2.27057543116
   WM entries: W_{c1,n1} =0.79746835443  W_{c2,n2} = 0.971518987342
Correlations: 4 A,  13 G
   Total Nseqs 71,  expected n_dinuc 53.5742268867,  observed n_dinuc 61   stddev=3.6261420201   zscore=2.04784398187
   WM entries: W_{c1,n1} =0.79746835443  W_{c2,n2} = 0.946202531646
Correlations: 5 C,  6 T
   Total Nseqs 71,  expected n_dinuc 24.6323555921,  observed n_dinuc 34   stddev=4.01080285072   zscore=2.33560330852
   WM entries: W_{c1,n1} =0.568037974684  W_{c2,n2} = 0.610759493671

TATCACCATCGACGA
TATCATTCAGGACGG
TGTCGTACTGAACGA
TATCATTCTGAACGT
TATCGTGTTTCACGA
CATCACTATATACGT
AATCACTTATTACGA
TATCACGATCTGCGC
TATCATTGTGTACGT
AGTCACGAAGTACGA
TGTCATGATAGACGA
TATCACCAATAACGG
CGTCATTTTATACGA
GATCATCTATTACGG
AATCACACTGTACGG
GATCACTATTCACGG
TATCACTCTTAACGA
AGCCACTATGAACGA
TATCATTTTAAACGA
TATCACTAATTACGA
TATCACTATGGACGA
AATCATTATACACGA
TATCATCATATACGG
CATCTCTTTATACGA
CATCACTTATCACGT
TATCACCGCACACGG
TATCGCTCTGGACGA
AATCACTTCACACGA
AGTCGCGTTATACGG
GATCACTCTTAACGA
AATCACTACACACGG
TATCACTGTAGACGA
TATCATTATCAACGA
TGTCACCGCGTACGA
CGTCATCTTCCACGT
AATCACTTTACACGT
AATCACTAAATACGA
CATCACGTAACACGG
GATCATTTACAACAA
CGTCATCTCGGACGT
AATCATTTGAGACGG
TATCACTTGATACGA
TATCACTGTTTACGG
CATCACTTTTTACGG
AGTCATCAAGGCCGA
TGTCATTCTACACGG
CATCACTAAGAACGG
AATCACTATCAACGA
AATCACTATTCACGA
GGTAACTCTAGACGG
TATCACTATACACGA
TATCATCTCGAACGG
AATCACTATACACGG
CATCACTTCGGACGA
TATCACTTGATACGT
GCTCACTTGACACGA
CATCACTTTACACGA
TATCATTATGAACGG
GGTCACTTTATACGA
TATCGTTTTGCACGG
GATCGCTTTGTACGA
CATCACTTCGAACGA
AGTCATTATCAACGG
TATCACACTATACGT
GGTCACTCACAACGG
TATCGTGTTGTACGG
TATCACTTTACACGC
TATCATTAGACACGG
CGTCACAATATGCGC
AATCATCTCGGACGA
AGTCACATTATACAT

---
PHD1
Correlations: 0 A,  1 G
   Total Nseqs 43,  expected n_dinuc 31.0263577426,  observed n_dinuc 37   stddev=2.93930267066   zscore=2.03233315066
   WM entries: W_{c1,n1} =0.752577319588  W_{c2,n2} = 0.958762886598

AGGCGC
AGGAAC
AGGAAC
AGGCAC
AGGGAC
AGGAAC
AGGAAC
AGGCAA
AGGCAA
AGGAAC
AGGCAC
AGGAAA
AGGCAC
AGGCAA
AGGAAC
GGGCAC
AGACAC
AGGAAA
AGGCAG
AGGCAC
AGGCAC
AGGAAA
GGGCAC
AGGCAA
AGGCAA
AGGCAC
AGGCAC
AGGCAC
GGGAAA
AGGCAC
GGGCAC
GGGCAC
AGGCAC
AGGAAA
AGGCAC
AGGAAC
AGGCAC
AGGGAC
GGGAAA
AGGTAC
AGGCAA
AGGCAA
AGGCAA

---
GLN3

---
ACE2

---
DIG1
Correlations: 1 A,  4 A
   Total Nseqs 48,  expected n_dinuc 11.7476851852,  observed n_dinuc 19   stddev=2.97867693531   zscore=2.43474367053
   WM entries: W_{c1,n1} =0.469907407407  W_{c2,n2} = 0.520833333333
Correlations: 2 A,  7 A
   Total Nseqs 48,  expected n_dinuc 6.98456790123,  observed n_dinuc 15   stddev=2.44299624135   zscore=3.28098421238
   WM entries: W_{c1,n1} =0.506944444444  W_{c2,n2} = 0.287037037037
Correlations: 3 A,  15 A
   Total Nseqs 48,  expected n_dinuc 8.88477366255,  observed n_dinuc 15   stddev=2.6907632621   zscore=2.27267349142
   WM entries: W_{c1,n1} =0.293981481481  W_{c2,n2} = 0.62962962963
Correlations: 10 G,  11 A
   Total Nseqs 48,  expected n_dinuc 42.3703703704,  observed n_dinuc 47   stddev=2.22920712949   zscore=2.07680550111
   WM entries: W_{c1,n1} =0.916666666667  W_{c2,n2} = 0.962962962963
Correlations: 10 G,  13 A
   Total Nseqs 48,  expected n_dinuc 41.5555555556,  observed n_dinuc 47   stddev=2.36203685555   zscore=2.30497861693
   WM entries: W_{c1,n1} =0.916666666667  W_{c2,n2} = 0.944444444444
Correlations: 11 A,  13 A
   Total Nseqs 48,  expected n_dinuc 43.6543209877,  observed n_dinuc 48   stddev=1.98802491241   zscore=2.18592784487
   WM entries: W_{c1,n1} =0.962962962963  W_{c2,n2} = 0.944444444444

AAACAGAACTGAAACA
GAGAAATACAGAAACA
CATGCATCCGGAAACG
GTACTATTACGAAACA
AAACAGTATTGAAACA
AAACAGTATTGAAACA
ACGCACTTCTGAAACA
GATCACTTATGATACA
CGAATGATCTGAAACA
ATTCAACTAAGAAACT
AAACATGATGGAAACG
ACGACGGAAAGAAACA
AAAAAAAAATGAAAAA
ATAAATTAATGAAAAT
ATTCAATTTTGAAACA
TGACAAATTTGAAACT
ATAAAGGTCTGAAACA
TATCAGCCTGGAAACG
AAAAATCACTGACACA
TAATGGTACAGAAACA
ATTCTTGAATGAAACA
TTGCCATTCTGAAAAA
AAAAAGCAATGAAAAA
TAAAAGTATTAAAACA
CAAAAACGTTGAAACA
AAAAAAATAAGAAACA
AACAAAAGGTGAAACA
GCACGCGATTGAAACG
GAACTGAAATGAAACT
ATAGATCAGGGAAACG
GTGCCATGAAGAAACG
CCACTGATATGAAACA
CAACGACCTTGAAACG
AAGCACGGCAGAAACT
CATCTGGCAGGAAACA
GAACAATTGTGAAACG
ACCCGAATGGGAAACT
TTACGGGTCGGAAACA
ATACAGTAATGAAACT
GACGAAGTGTGAAACA
AAAAAGTTCAGAAACA
TGAATAACAAGAAACG
TGCAATATGTGAAAAA
AAAAGAAAATGAAACA
AATCTATCCTGAAAAA
TGGCTCATCTGAAACA
AACGCAATCTGAAACA
AAGAACTCGGGAAACA

---
PHO2
Correlations: 0 A,  1 T
   Total Nseqs 19,  expected n_dinuc 13.6123829344,  observed n_dinuc 18   stddev=1.96466558826   zscore=2.23326406884
   WM entries: W_{c1,n1} =0.870967741935  W_{c2,n2} = 0.822580645161

ATTAAC
ACTAAA
ATTAAG
ATTAAG
ATTAAC
ATTAAG
ATTAAG
ATTAAA
ATTAAA
ATTAAG
ATTAAG
ATTAAG
ATTAAA
ATTAAC
ATTAAG
ATTAAA
ATTAAG
ATTGAA
ATTAAA

---
MBP1

---
MSN2

---
SUT1

---
MSN4
Correlations: 0 C,  2 G
   Total Nseqs 23,  expected n_dinuc 3.05504883654,  observed n_dinuc 7   stddev=1.6276523484   zscore=2.4237062462
   WM entries: W_{c1,n1} =0.228813559322  W_{c2,n2} = 0.580508474576

AAAGGGC
AAGGGGC
AAAGGGG
AAGGGGA
AAAGGGA
AAGGGGG
CAAGGGA
CAGGGGC
GCGGGGC
CAGGGGA
CAGGGGC
GAAGGGC
AAAGGGA
CAGGGGA
AATGGGG
AAAGGGA
AAAGGGC
CAGGGGC
CAGGGGT
AAAGGGA
AAGGGGC
AAAGGGT
CAGGGGA

---
SOK2

---
FHL1
Correlations: 5 C,  8 A
   Total Nseqs 49,  expected n_dinuc 11.9944809675,  observed n_dinuc 20   stddev=3.00971892961   zscore=2.65988925205
   WM entries: W_{c1,n1} =0.522522522523  W_{c2,n2} = 0.468468468468

TTGCCCGGAT
ATGTACGGCT
GTGTATGGGT
ATGTTTGGGT
ATGTATGGCC
ATGCACGGAT
ATGTACGGAT
ATGTACGGAT
GTGTATAGGT
ATGTACGGAT
ATGTACGGAT
ATGCATGGGT
ATGTACAGGT
ATGTACGGAG
ATGTACGTAT
ATGCACGGAG
GTGTATGCAT
AGGTACAGGT
ATGTACATGT
ATGTCCAGGT
ATGTATGGGT
ATGTGTAGAT
ACGTACGGCT
ATGCACAGAA
ATGTACAGGT
ATGTTTGGGT
AGGTATGGTT
ATGTATGGGT
GTGTACAGAT
ATGTGTGGGT
ATGTTTGGGT
ATGTCTGGGT
TTGTATGGGT
ATGTGCGGCT
GTGTACGGAT
ATGTTTGGGT
TAGTACGGAT
GTGTACGGAG
ATGTTTAGAT
ATGTACGGAT
ATGCATGGGT
GTGCACGGAT
ATGTACGGAT
ATGTTTGGGT
ATGTACGGAG
ATGTGTGGGT
ATGTACGGAT
ATGTACAGAT
ATGTACAGGT

---
HAP4
Correlations: 0 A,  10 T
   Total Nseqs 13,  expected n_dinuc 2.18457300275,  observed n_dinuc 6   stddev=1.34813517444   zscore=2.83015165658
   WM entries: W_{c1,n1} =0.462121212121  W_{c2,n2} = 0.363636363636
Correlations: 1 C,  9 A
   Total Nseqs 13,  expected n_dinuc 4.87947658402,  observed n_dinuc 9   stddev=1.7458501094   zscore=2.36018166382
   WM entries: W_{c1,n1} =0.825757575758  W_{c2,n2} = 0.454545454545
Correlations: 1 C,  11 G
   Total Nseqs 13,  expected n_dinuc 2.92768595041,  observed n_dinuc 6   stddev=1.50610481633   zscore=2.03990719389
   WM entries: W_{c1,n1} =0.825757575758  W_{c2,n2} = 0.272727272727
Correlations: 3 A,  11 G
   Total Nseqs 13,  expected n_dinuc 2.92768595041,  observed n_dinuc 6   stddev=1.50610481633   zscore=2.03990719389
   WM entries: W_{c1,n1} =0.825757575758  W_{c2,n2} = 0.272727272727
Correlations: 4 A,  9 A
   Total Nseqs 13,  expected n_dinuc 5.19283746556,  observed n_dinuc 9   stddev=1.76594551071   zscore=2.15587769347
   WM entries: W_{c1,n1} =0.878787878788  W_{c2,n2} = 0.454545454545
Correlations: 9 A,  11 G
   Total Nseqs 13,  expected n_dinuc 1.61157024793,  observed n_dinuc 5   stddev=1.18818719579   zscore=2.85176423721
   WM entries: W_{c1,n1} =0.454545454545  W_{c2,n2} = 0.272727272727
Correlations: 11 G,  14 A
   Total Nseqs 13,  expected n_dinuc 1.82644628099,  observed n_dinuc 5   stddev=1.25293181212   zscore=2.53290218057
   WM entries: W_{c1,n1} =0.272727272727  W_{c2,n2} = 0.515151515152

ACCAACCAAATCCTC
CCCAATCAAACACCG
GGCAATCAGCCAATT
ACCAATCAATTTTCA
ACCAACCAACTTCTT
ACCAATCATACGAGA
ACCAATAAGATCAGC
GCCAATCTTAGGTAA
TCAAACCAGAGGAAA
ACCAATCAGGAGCGA
ACCAATGAAATGCCA
GCCAATGAGAAGGCC
ACCTATGAGATTGAG

---
TEC1
Correlations: 2 C,  4 T
   Total Nseqs 26,  expected n_dinuc 22.4848,  observed n_dinuc 26   stddev=1.74354379354   zscore=2.01612372056
   WM entries: W_{c1,n1} =0.94  W_{c2,n2} = 0.92
Correlations: 2 C,  5 T
   Total Nseqs 26,  expected n_dinuc 21.996,  observed n_dinuc 26   stddev=1.84048471876   zscore=2.17551385197
   WM entries: W_{c1,n1} =0.94  W_{c2,n2} = 0.9
Correlations: 4 T,  5 T
   Total Nseqs 26,  expected n_dinuc 21.528,  observed n_dinuc 26   stddev=1.92427025129   zscore=2.32399788803
   WM entries: W_{c1,n1} =0.92  W_{c2,n2} = 0.9

AGCATTCT
TACATTCT
TGCATTCC
TGCATTCT
CGCTTTCT
TACATTCT
CACCTTCT
GCCATTCT
AGCATTCT
AGCATTCT
AACATTCT
AGCATTCA
CTCATTCT
AACATTCT
CGCATTTT
GGCATTCT
CACTTTCT
TACATTCT
TACATTTT
TACATTCC
CTCATTCT
AACATTCC
TACATTCC
CACATTCC
AACATTCT
GGCATTCT

---
GCN4

---
YAP6
Correlations: 3 C,  5 T
   Total Nseqs 25,  expected n_dinuc 21.4458478904,  observed n_dinuc 25   stddev=1.74610200759   zscore=2.03547793554
   WM entries: W_{c1,n1} =0.918032786885  W_{c2,n2} = 0.934426229508

CTACATAA
TTACATAT
TTACATAT
TTACATAC
TTACATCA
TTACATAA
TTACGTAA
TTACGTAT
GTACATAA
GTACATAG
TTACATAA
TTACGTAA
TTACATTC
ATACATAA
TTACATAA
TTACGTAC
TTACATAA
ATACATAC
TTACATAA
TTACATAA
GCACATAA
TTACATAG
TTACATTC
TTACATAC
TTACGTAA

---
YAP7

---
NDD1

---
AFT2

---
SUM1
Correlations: 3 T,  8 C
   Total Nseqs 17,  expected n_dinuc 3.60430839002,  observed n_dinuc 7   stddev=1.68526841395   zscore=2.01492627635
   WM entries: W_{c1,n1} =0.52380952381  W_{c2,n2} = 0.404761904762
Correlations: 8 C,  9 A
   Total Nseqs 17,  expected n_dinuc 2.94897959184,  observed n_dinuc 8   stddev=1.5612244898   zscore=3.23529411765
   WM entries: W_{c1,n1} =0.404761904762  W_{c2,n2} = 0.428571428571
Correlations: 12 T,  13 T
   Total Nseqs 17,  expected n_dinuc 2.63095238095,  observed n_dinuc 6   stddev=1.49123478337   zscore=2.25923352688
   WM entries: W_{c1,n1} =0.309523809524  W_{c2,n2} = 0.5

TGATGACACAAATT
AAATGTCAGTAATT
AAGTGACACTGACG
GTGTGACAGTAATT
ATGCGACAGCGAGT
ACGTGACAGCAAAG
ATGCGACAGCAATT
CCGCGTCACAAAAT
GATTGACACAGAGG
TTGCATCAGTGAAT
AAGCGTCACAAATT
ATGTGCCACAAAAT
TAATGACACAAAAT
AAACGACAGCAATT
AAGTGTCAGCAAAC
GTATGTCACAAAAG
ATGTGTCACAAATA

---
SWI5
Correlations: 0 T,  3 T
   Total Nseqs 31,  expected n_dinuc 15.1591435185,  observed n_dinuc 21   stddev=2.78320896749   zscore=2.09860508129
   WM entries: W_{c1,n1} =0.541666666667  W_{c2,n2} = 0.902777777778

TGCTGGGC
GGCTGGCG
TGCTGCTG
TGCTGTCT
CGCGGGTG
CGCTGTAT
GGTTGGTT
TGCTGTGA
AGCTGGTG
GGCTGGCT
TGCTGGTC
CGCTGGTG
CGCTGGTG
TGCTGTGT
TGCTGAAA
TGCTGGCT
TGCTGGCT
CGCGGGGC
TGCTTGTT
TGCTGTCT
TGCTTGTT
TGCTGGTT
TGCTGAAG
TGCTTGTT
TGCTGGAG
TACTGGTG
TGCTGAGG
TGCTGGGT
TGCTGGAT
TGCTGCTA
CGCTGTTG

---
SWI4
Correlations: 1 C,  4 G
   Total Nseqs 72,  expected n_dinuc 50.0039572616,  observed n_dinuc 58   stddev=3.90848290584   zscore=2.04581750287
   WM entries: W_{c1,n1} =0.87969924812  W_{c2,n2} = 0.789473684211
Correlations: 1 C,  8 A
   Total Nseqs 72,  expected n_dinuc 35.7171123297,  observed n_dinuc 45   stddev=4.24250969777   zscore=2.18806516228
   WM entries: W_{c1,n1} =0.87969924812  W_{c2,n2} = 0.563909774436

GCATGAAAC
GCGCGAGAA
GCGCTAAAA
CCGCTAAAA
CCGTGAAAA
GCACGAAAA
CGGCGAAAA
CCGCGGAAA
ACGCCAAAG
ACGCCAAAA
ACGCGAGAA
TCGCGAAAA
CCGCCGAAC
GCAAGAAAA
GCGCGAAAT
ACACGAAAA
ACATGAAAA
GAACGAAAG
ACGCGTAAA
ACGCCAAAA
ACGCCAAAA
ACGCCAAAT
GCGCGAAAC
TCGCGAAAG
TCGGGAAAA
GCAAGAAAA
GCGCGAAAA
AAGCCAAAA
CCGCGGAAC
ACGCGAAAA
ACGCGAAAA
ACGCGAAAA
ACGCGAACC
ACGCGAATT
TCGCGAAAA
TCACGAATA
ACGCGAAAG
CCGCGAAAA
TCGCGAAAA
GCACGGAAG
GCGCGAGAG
ACAGGAAAA
GCGCGAAAA
GCACGGAAA
ACGCGAAAG
TCACGAAAG
TCGCGGAAA
CCACGAAAA
TCGCGAAAA
CCACGAAAA
TCACGAAAT
TCACGAAAA
TCACGAAAA
CCACGAAAA
TCACGAAAA
TCACGAAAA
TCGCGTAAA
ACACGTAAG
ACGCCAAAA
ACGCGAAAA
ACACGTAAT
CCGCGAAAA
GCGCCAAAA
TCGCGAAAT
CCACGAAAT
AAGCGAAAT
TCGCGGAAA
GCGGGAAAA
ACGCGAAAG
GCGCGAAAT
TCACGTAAA
TCACGAAAC

---
SWI6
Correlations: 2 C,  4 C
   Total Nseqs 67,  expected n_dinuc 60.6896938776,  observed n_dinuc 67   stddev=2.39081122448   zscore=2.63939957192
   WM entries: W_{c1,n1} =0.942857142857  W_{c2,n2} = 0.960714285714

AACGCG
GGCGCG
GACGCG
AACGCG
GGCGCA
AGCGCA
GACACA
AACGCG
GACGCG
GACGCG
GACGCA
TACACG
AACGCG
AACGCG
AACGCG
GACGCA
AACGCG
AACGCG
AACGCG
AACGCA
AACGCG
GACGCG
GACACG
GACACG
GACGCA
GACGCG
GACGCG
GACGCG
GACGCG
AACGCG
TACGCG
GACGCG
GACGCG
AACGCG
GACGCG
GACACG
AACGCG
GGCGCG
AACGCG
GACGCG
CACGCG
AACGCA
GACGCG
GACGCG
AACGCA
GACGCG
GACGCG
AACGCG
AACGCG
AACGCG
TACACG
AACGCG
GCCGCG
GACGCG
GACGCG
GGCGCG
GACGCG
GACGCG
AACGCG
GACACG
GTCGCG
GACACG
AACGCG
GACGCG
AACGCA
GGCGCG
AACGCG

---
TYE7
Correlations: 2 C,  5 G
   Total Nseqs 31,  expected n_dinuc 24.2528076172,  observed n_dinuc 29   stddev=2.29753274972   zscore=2.06621315122
   WM entries: W_{c1,n1} =0.86328125  W_{c2,n2} = 0.90625

GTCTCGTG
ATCACGTG
ATCACGTG
ATCAGGTG
GTCACGTG
ATCACGTG
ACCACGTG
CTCACGTG
ATCACGTG
ACCACGTG
GTCACGTG
GTCACGTC
ATCGCGTG
ATCACGTG
GTCACGTG
CACACGTG
GTCACGTG
ATCACGAG
GTGAGGTG
ATCAGGTG
ATCACGTG
GTCACGTG
ATTACGTG
ATCTCGTG
GTCACGAG
GCCACGTG
ATCACGAG
GCCACGTG
GGCCCGTG
ATCGCGTG
CCCACGTG

---
RCS1

---
STE12
Correlations: 1 G,  2 A
   Total Nseqs 68,  expected n_dinuc 60.1117018484,  observed n_dinuc 66   stddev=2.64068570246   zscore=2.22983679814
   WM entries: W_{c1,n1} =0.94384057971  W_{c2,n2} = 0.936594202899
Correlations: 1 G,  3 A
   Total Nseqs 68,  expected n_dinuc 60.9255933627,  observed n_dinuc 67   stddev=2.51762149092   zscore=2.41275611095
   WM entries: W_{c1,n1} =0.94384057971  W_{c2,n2} = 0.949275362319
Correlations: 1 G,  4 A
   Total Nseqs 68,  expected n_dinuc 62.3208359588,  observed n_dinuc 68   stddev=2.28141548745   zscore=2.48931598493
   WM entries: W_{c1,n1} =0.94384057971  W_{c2,n2} = 0.971014492754

TGAAACA
TGAAACA
GGAAACG
CGAGACA
TGAAATA
AGAAACA
AGAAACA
TGAAACA
TGAAACA
TGAAACA
TGAAACA
AGAAACA
TGAAACA
GGAAACT
TGAAACG
TGAAACG
GGAAACG
AGAAACA
TGAAACA
TGAAACA
GGAAACG
TGAAAAA
TGAAAAA
TGAAACA
GGAAACA
TGAAATA
TGGAACA
TGAAACT
GGAAACA
CGAAACA
AGAAACA
TGAAACA
TGAAACG
TGAAACT
TGAAACG
TGAAACA
CGAAACA
TGAAATA
TGAAACA
TGAAACA
TGAAACC
CGAAACA
TGAAACA
TGAAACA
TGAAACG
AGAAACG
TGAAACA
TGAAACG
CGAAACA
TGAAACG
TGAAACA
TGAAACA
TGAAACT
TGAAAAA
TGAAACA
AGAAACG
TGAAACT
TGAAACA
TGAAACA
TGTAACA
TGAAACA
TGAAACA
GGAAACA
TGAAACA
CGAAACA
TGAAACG
AGAAACA
AGAAACA

---
NRG1
Correlations: 4 C,  5 C
   Total Nseqs 40,  expected n_dinuc 36.0888888889,  observed n_dinuc 40   stddev=1.8784811306   zscore=2.08206036643
   WM entries: W_{c1,n1} =0.933333333333  W_{c2,n2} = 0.966666666667

GGTCCCT
GGTCCCT
GCTCCCT
GGACCCA
CGACCCT
AGTCCCG
GGACCCT
GGAACCT
AAACCCT
GGACCCT
AGACCCT
GGACCCT
AGACCCA
GGACCCC
GGACCCT
GTACCCC
GGAACCT
GGACCCT
GGACCCT
GGACCCT
GTACCCT
GTTCCCT
GCACCCT
AGACCCT
AGACCCT
AGACCCC
GGACCCT
GAACCCT
AGATCCT
AAACCCT
AGACCCT
GGGCCCA
AGTCCCT
AGACCCC
AGACCCT
GGACCCT
GAACCCT
AGACCCT
GGACCCT
GGCCCCT

---
UME6

---
MCM1
Correlations: 0 T,  1 T
   Total Nseqs 25,  expected n_dinuc 9.69529085873,  observed n_dinuc 15   stddev=2.43625619862   zscore=2.17740200898
   WM entries: W_{c1,n1} =0.631578947368  W_{c2,n2} = 0.614035087719
Correlations: 0 T,  9 T
   Total Nseqs 25,  expected n_dinuc 10.3878116343,  observed n_dinuc 19   stddev=2.46405081366   zscore=3.49513423907
   WM entries: W_{c1,n1} =0.631578947368  W_{c2,n2} = 0.657894736842
Correlations: 0 T,  12 G
   Total Nseqs 25,  expected n_dinuc 13.8504155125,  observed n_dinuc 20   stddev=2.48536820567   zscore=2.47431526383
   WM entries: W_{c1,n1} =0.631578947368  W_{c2,n2} = 0.877192982456
Correlations: 0 T,  13 A
   Total Nseqs 25,  expected n_dinuc 11.3573407202,  observed n_dinuc 17   stddev=2.4895327254   zscore=2.26655356735
   WM entries: W_{c1,n1} =0.631578947368  W_{c2,n2} = 0.719298245614
Correlations: 0 T,  14 A
   Total Nseqs 25,  expected n_dinuc 13.296398892,  observed n_dinuc 19   stddev=2.49492083085   zscore=2.2860850082
   WM entries: W_{c1,n1} =0.631578947368  W_{c2,n2} = 0.842105263158
Correlations: 0 T,  15 A
   Total Nseqs 25,  expected n_dinuc 13.296398892,  observed n_dinuc 19   stddev=2.49492083085   zscore=2.2860850082
   WM entries: W_{c1,n1} =0.631578947368  W_{c2,n2} = 0.842105263158
Correlations: 1 T,  9 T
   Total Nseqs 25,  expected n_dinuc 10.0992613112,  observed n_dinuc 17   stddev=2.45345840599   zscore=2.81265770472
   WM entries: W_{c1,n1} =0.614035087719  W_{c2,n2} = 0.657894736842
Correlations: 3 C,  9 T
   Total Nseqs 25,  expected n_dinuc 14.716066482,  observed n_dinuc 20   stddev=2.46039874287   zscore=2.14759234995
   WM entries: W_{c1,n1} =0.894736842105  W_{c2,n2} = 0.657894736842
Correlations: 5 T,  9 T
   Total Nseqs 25,  expected n_dinuc 4.61680517082,  observed n_dinuc 10   stddev=1.94015709967   zscore=2.77461800907
   WM entries: W_{c1,n1} =0.280701754386  W_{c2,n2} = 0.657894736842
Correlations: 5 T,  12 G
   Total Nseqs 25,  expected n_dinuc 6.15574022776,  observed n_dinuc 11   stddev=2.15406933911   zscore=2.24888757492
   WM entries: W_{c1,n1} =0.280701754386  W_{c2,n2} = 0.877192982456
Correlations: 8 T,  9 T
   Total Nseqs 25,  expected n_dinuc 13.3454524469,  observed n_dinuc 19   stddev=2.49427512644   zscore=2.2670103603
   WM entries: W_{c1,n1} =0.811403508772  W_{c2,n2} = 0.657894736842
Correlations: 9 T,  10 A
   Total Nseqs 25,  expected n_dinuc 7.14162049861,  observed n_dinuc 12   stddev=2.2586524223   zscore=2.15100803179
   WM entries: W_{c1,n1} =0.657894736842  W_{c2,n2} = 0.434210526316
Correlations: 9 T,  11 G
   Total Nseqs 25,  expected n_dinuc 13.7782779317,  observed n_dinuc 20   stddev=2.48689368916   zscore=2.50180459883
   WM entries: W_{c1,n1} =0.657894736842  W_{c2,n2} = 0.837719298246
Correlations: 9 T,  12 G
   Total Nseqs 25,  expected n_dinuc 14.4275161588,  observed n_dinuc 23   stddev=2.47009863331   zscore=3.47050264535
   WM entries: W_{c1,n1} =0.657894736842  W_{c2,n2} = 0.877192982456
Correlations: 9 T,  13 A
   Total Nseqs 25,  expected n_dinuc 11.8305632502,  observed n_dinuc 18   stddev=2.49641226113   zscore=2.47132128208
   WM entries: W_{c1,n1} =0.657894736842  W_{c2,n2} = 0.719298245614
Correlations: 9 T,  14 A
   Total Nseqs 25,  expected n_dinuc 13.8504155125,  observed n_dinuc 22   stddev=2.48536820567   zscore=3.27902500279
   WM entries: W_{c1,n1} =0.657894736842  W_{c2,n2} = 0.842105263158
Correlations: 9 T,  15 A
   Total Nseqs 25,  expected n_dinuc 13.8504155125,  observed n_dinuc 21   stddev=2.48536820567   zscore=2.87667013331
   WM entries: W_{c1,n1} =0.657894736842  W_{c2,n2} = 0.842105263158
Correlations: 12 G,  14 A
   Total Nseqs 25,  expected n_dinuc 18.4672206833,  observed n_dinuc 23   stddev=2.19674556849   zscore=2.06340660554
   WM entries: W_{c1,n1} =0.877192982456  W_{c2,n2} = 0.842105263158
Correlations: 12 G,  15 A
   Total Nseqs 25,  expected n_dinuc 18.4672206833,  observed n_dinuc 23   stddev=2.19674556849   zscore=2.06340660554
   WM entries: W_{c1,n1} =0.877192982456  W_{c2,n2} = 0.842105263158

TTTCCCTATTGAGAAA
TATCAGCTCTGGGAAA
CGAGCCATATCGGAAA
TTTCCTAACTAGGAAA
TTGCCCGTTTGGGACA
TTTCTTTTTTAAGAAG
TAACCGTTTCCAGAAA
TTTCTTCTTTGGGTAA
TTTCCTAAGTGGGTAA
TGTCCTGATTCGGAAA
TTACCAAATTAGGAAA
TTTCCAAATTAGGAAA
TTACCCAATTAGGAAA
TTTCCCGTTTAGGAAA
CGACCTTTTGTGGAGA
ATTCCTATTTAGGAAA
TTGCCTGATTAGGAAA
TAACCTGTTTAGGAAA
TTCCCCTTTTAGGAAA
TTTCCCCTTTTAGGAA
CAACCTTTTTTGGTAG
TATACCCATTAGGAAA
TTACCCGTTTAGGAAA
TTACTGATTTGGGAAA
ATTACTGATTTGGGAA

---
HAP1
Correlations: 0 C,  1 G
   Total Nseqs 42,  expected n_dinuc 36.4285714286,  observed n_dinuc 41   stddev=2.19826329543   zscore=2.07956370874
   WM entries: W_{c1,n1} =0.910714285714  W_{c2,n2} = 0.952380952381
Correlations: 5 T,  8 C
   Total Nseqs 42,  expected n_dinuc 8.515625,  observed n_dinuc 14   stddev=2.60558183274   zscore=2.10485617112
   WM entries: W_{c1,n1} =0.3125  W_{c2,n2} = 0.64880952381

CGGAAATGCT
CGATGAATCG
CGCTAAAAGC
CGATAATCCC
CGGTATTACC
CGGAAATACC
CGATATCCGC
CGATATTTCC
CGATGTTCCG
CGATAAATCC
CGATAACCGC
CGATATCTCC
CGGTGTTCCC
CGTTATTTCC
GGTTAACCGC
CGGTATTTGC
CGAAAACGCC
CGATAGCACC
CGAGAAATCC
CGATAACTCA
CGGTAAAAGC
CGTTATTGCC
CGATACCGCC
CGTTACTTGC
CGGTTATTGC
CGGTAGTGCC
CGATATGTCC
CGTAAACCCC
CGGTTAGAGC
CGATGACAGC
CGAAATTTCC
CGAAAACGGC
CGATAATTGC
CGATATCTCC
CGTTATTACC
CGAAAAATGC
CGTTATTACC
CGATAGTCCC
CGCTAACCCC
CGATAATAGC
CGGTATTACC
CGATATTCCC

---
RAP1
Correlations: 4 C,  5 C
   Total Nseqs 50,  expected n_dinuc 45.2653485952,  observed n_dinuc 50   stddev=2.07034125841   zscore=2.28689419464
   WM entries: W_{c1,n1} =0.967741935484  W_{c2,n2} = 0.935483870968
Correlations: 5 C,  9 C
   Total Nseqs 50,  expected n_dinuc 42.3733957683,  observed n_dinuc 48   stddev=2.54230257632   zscore=2.2131921999
   WM entries: W_{c1,n1} =0.935483870968  W_{c2,n2} = 0.905913978495

TCACCCGTACAT
GAATCCGGTCAT
CCCCCCACCCCC
ACACCCAGACCT
CCACCCACGCAT
CCACCCGTACAC
AACCCCGTGCAC
TGACCCATGCCT
ACACCCGTACAT
TAATCCGTACAC
CAGCCCATACAT
AAACCCATACAA
TCACCCGTACAT
AAATCCGTACAT
CCATCCGTACCT
ACACCCAAACCT
CAATCCGTACAC
ACATCCATACAT
AAATCCGTACAC
CACCCCACACCC
GCGCCCACACCC
ACCCCCATACAT
TAACCCAAACAT
GCACCCATACCT
AGCCCCGCGCAC
GCACCCGTGCCC
AAATCCAGACAC
GCACCCACACCT
CCACCCATGCAC
GAATCCATAACT
TGACCCATACCC
TCACCCAGACAT
GCATCCATACAT
CCACCCATACAT
ACACCCACCCAT
GCATCCATACAC
ACACCCAACCAT
AAACCCAATCAC
ACATCCGTGCAT
GCGTCCATGCAT
TCACCCGTACAT
ACATCCGAACAC
GGACCCTGAAAC
TCCCCCGTGCAC
GAACCCACACCT
AAGGCCATGCAC
GAATCCGAACAC
AAACCCAAACAC
GCATCCATACAT
ACATCCGTGCAC

---
SKN7

---


Following this list is a list of all pairs that deviate from
expected by 2 standard deviations or more, similar to (and
containing) the list above, but without restriction on the count
n_dinuc.


RPN4
Correlations: 0 T,  6 A
   Total Nseqs 26,  expected n_dinuc 0.130161979352,  observed n_dinuc 1   stddev=0.359875476449   zscore=2.41705277956
   WM entries: W_{c1,n1} =0.117924528302  W_{c2,n2} = 0.0424528301887
Correlations: 0 G,  10 C
   Total Nseqs 26,  expected n_dinuc 0.919811320755,  observed n_dinuc 3   stddev=0.941950543243   zscore=2.20838418128
   WM entries: W_{c1,n1} =0.25  W_{c2,n2} = 0.141509433962
Correlations: 1 G,  10 A
   Total Nseqs 26,  expected n_dinuc 8.96902812389,  observed n_dinuc 14   stddev=2.42384997103   zscore=2.07561191338
   WM entries: W_{c1,n1} =0.716981132075  W_{c2,n2} = 0.481132075472
Correlations: 1 G,  10 T
   Total Nseqs 26,  expected n_dinuc 5.45176219295,  observed n_dinuc 1   stddev=2.07572143166   zscore=-2.14468190435
   WM entries: W_{c1,n1} =0.716981132075  W_{c2,n2} = 0.292452830189
Correlations: 2 A,  9 C
   Total Nseqs 26,  expected n_dinuc 0.166607333571,  observed n_dinuc 1   stddev=0.406865724838   zscore=2.04832360052
   WM entries: W_{c1,n1} =0.0754716981132  W_{c2,n2} = 0.0849056603774
Correlations: 3 T,  5 G
   Total Nseqs 26,  expected n_dinuc 20.548237807,  observed n_dinuc 25   stddev=2.07572143166   zscore=2.14468190435
   WM entries: W_{c1,n1} =0.905660377358  W_{c2,n2} = 0.872641509434
Correlations: 4 G,  5 G
   Total Nseqs 26,  expected n_dinuc 20.548237807,  observed n_dinuc 25   stddev=2.07572143166   zscore=2.14468190435
   WM entries: W_{c1,n1} =0.905660377358  W_{c2,n2} = 0.872641509434
Correlations: 4 A,  10 C
   Total Nseqs 26,  expected n_dinuc 0.138839444642,  observed n_dinuc 1   stddev=0.371615453088   zscore=2.31734323264
   WM entries: W_{c1,n1} =0.0377358490566  W_{c2,n2} = 0.141509433962
Correlations: 5 G,  6 C
   Total Nseqs 26,  expected n_dinuc 20.655259879,  observed n_dinuc 25   stddev=2.060591739   zscore=2.10849147787
   WM entries: W_{c1,n1} =0.872641509434  W_{c2,n2} = 0.910377358491
Correlations: 5 G,  8 A
   Total Nseqs 26,  expected n_dinuc 19.370995016,  observed n_dinuc 24   stddev=2.22235514805   zscore=2.08292764909
   WM entries: W_{c1,n1} =0.872641509434  W_{c2,n2} = 0.853773584906
Correlations: 5 G,  10 A
   Total Nseqs 26,  expected n_dinuc 10.916251335,  observed n_dinuc 16   stddev=2.51654518599   zscore=2.02013009475
   WM entries: W_{c1,n1} =0.872641509434  W_{c2,n2} = 0.481132075472
Correlations: 7 C,  8 T
   Total Nseqs 26,  expected n_dinuc 0.109336062656,  observed n_dinuc 1   stddev=0.32996405716   zscore=2.6992756272
   WM entries: W_{c1,n1} =0.0424528301887  W_{c2,n2} = 0.0990566037736
Correlations: 7 G,  9 C
   Total Nseqs 26,  expected n_dinuc 0.426931292275,  observed n_dinuc 2   stddev=0.648013036159   zscore=2.42752633041
   WM entries: W_{c1,n1} =0.193396226415  W_{c2,n2} = 0.0849056603774
Correlations: 7 T,  9 G
   Total Nseqs 26,  expected n_dinuc 0.0728907084372,  observed n_dinuc 1   stddev=0.269604080372   zscore=3.43878063819
   WM entries: W_{c1,n1} =0.0424528301887  W_{c2,n2} = 0.0660377358491
Correlations: 7 C,  10 C
   Total Nseqs 26,  expected n_dinuc 0.156194375222,  observed n_dinuc 1   stddev=0.394025432259   zscore=2.14150041011
   WM entries: W_{c1,n1} =0.0424528301887  W_{c2,n2} = 0.141509433962
Correlations: 7 T,  10 G
   Total Nseqs 26,  expected n_dinuc 0.0937166251335,  observed n_dinuc 1   stddev=0.305579490328   zscore=2.96578600184
   WM entries: W_{c1,n1} =0.0424528301887  W_{c2,n2} = 0.0849056603774
Correlations: 8 A,  10 A
   Total Nseqs 26,  expected n_dinuc 10.6802242791,  observed n_dinuc 16   stddev=2.50859016953   zscore=2.12062368159
   WM entries: W_{c1,n1} =0.853773584906  W_{c2,n2} = 0.481132075472
Correlations: 9 G,  10 G
   Total Nseqs 26,  expected n_dinuc 0.145781416874,  observed n_dinuc 1   stddev=0.380741413218   zscore=2.24356624593
   WM entries: W_{c1,n1} =0.0660377358491  W_{c2,n2} = 0.0849056603774

GGGTGGCAAAC
CGGTGGCAAAG
GAGTGGCAAAA
CAGTGGCAAAT
GAGTAGCAAAC
CGGCGGCAAAA
AGGTGGCAAAA
AGGTGGCGAAA
TGGTGGCAAAA
CGGTGGCAAAA
TGGTGGCAAAT
AGGTGGCAAAA
GAGTGGCAATA
CGGTGGCAAAA
AGGTGGCTAGG
GGGTGGCAAAA
CGGTGGCGAAA
CGGTGGCAAAA
GGATGGCGACA
TGATGGCAAAA
AAGTGGCCTAC
TAGTGGAAAAT
TGGTGGCGAAA
AAGTGGCGTCT
GGGTGGCAAAC
GGGTGGCAAAA

---
CIN5
Correlations: 0 C,  1 G
   Total Nseqs 38,  expected n_dinuc 0.651714230372,  observed n_dinuc 3   stddev=0.800335609145   zscore=2.93412631251
   WM entries: W_{c1,n1} =0.355113636364  W_{c2,n2} = 0.0482954545455
Correlations: 0 T,  8 T
   Total Nseqs 38,  expected n_dinuc 0.169292355372,  observed n_dinuc 1   stddev=0.410533978418   zscore=2.0234808525
   WM entries: W_{c1,n1} =0.196022727273  W_{c2,n2} = 0.0227272727273
Correlations: 2 C,  8 C
   Total Nseqs 38,  expected n_dinuc 0.121448863636,  observed n_dinuc 1   stddev=0.347937796607   zscore=2.52502356723
   WM entries: W_{c1,n1} =0.09375  W_{c2,n2} = 0.0340909090909
Correlations: 5 C,  7 C
   Total Nseqs 38,  expected n_dinuc 0.981404958678,  observed n_dinuc 3   stddev=0.977782571041   zscore=2.06446208094
   WM entries: W_{c1,n1} =0.227272727273  W_{c2,n2} = 0.113636363636

ATTACCTCA
CGTACCTAA
CTTACCTCA
TTTACATAT
ATCACATAA
ATTACATAA
ATTACATAA
CTTACGTAA
CATACATAA
CACACATAA
CTTACGTAA
CGTACATAA
TTTACAGAA
TTTACGTAA
CTTATCTAA
ATTACATAA
CTTACCCAA
ATTATATAA
ATTATCTAA
ATTACGTAA
CTCACGTAC
ATTACATAA
CTTACGAAA
ATTACCTAA
ATTATATAA
ATTACGTAA
ATTACATAA
AATACGTAA
CTTGCCTAA
TTTACATAA
ATTACATAA
CCTACATAA
ATTACGTAA
ATTACCTAA
ATTACATCA
CTTACCTCA
CGTACGTAA
TCTACATAA

---
DAL82
Correlations: 2 A,  3 A
   Total Nseqs 23,  expected n_dinuc 7.2864,  observed n_dinuc 12   stddev=2.23115855107   zscore=2.11262440213
   WM entries: W_{c1,n1} =0.72  W_{c2,n2} = 0.44
Correlations: 2 G,  3 C
   Total Nseqs 23,  expected n_dinuc 0.1472,  observed n_dinuc 1   stddev=0.382436818311   zscore=2.2299108223
   WM entries: W_{c1,n1} =0.08  W_{c2,n2} = 0.08
Correlations: 2 C,  4 G
   Total Nseqs 23,  expected n_dinuc 0.0828,  observed n_dinuc 1   stddev=0.287231474598   zscore=3.19324336333
   WM entries: W_{c1,n1} =0.06  W_{c2,n2} = 0.06
Correlations: 2 A,  9 T
   Total Nseqs 23,  expected n_dinuc 4.7196,  observed n_dinuc 9   stddev=1.9367855018   zscore=2.2100537184
   WM entries: W_{c1,n1} =0.72  W_{c2,n2} = 0.285
Correlations: 5 A,  9 T
   Total Nseqs 23,  expected n_dinuc 0.5244,  observed n_dinuc 2   stddev=0.715851716489   zscore=2.06132075402
   WM entries: W_{c1,n1} =0.08  W_{c2,n2} = 0.285

AAAAAAGTGT
AAAATTCCGT
AAGGTTGTGC
AAACATACGT
AAAAATGTGG
AAGCTTGTGA
AAAATTGCGG
AAAGTAGCGT
AAAATTGCGT
AAAGTTGCGG
AATTTTGTGA
AACGATGCGC
AACTGTGTGC
AAAATTGCAT
AAATATATGC
AAAAAAGCGC
AAAATTGTGT
AAAAATGCGA
AAAGATGCGA
AAAATTGCAA
GAAATTCTGC
AAAATCGCGT
TAAGATGCGT

---
REB1
Correlations: 0 G,  2 C
   Total Nseqs 67,  expected n_dinuc 0.0823897611975,  observed n_dinuc 1   stddev=0.286859628876   zscore=3.19881275172
   WM entries: W_{c1,n1} =0.0232919254658  W_{c2,n2} = 0.0527950310559
Correlations: 0 C,  6 T
   Total Nseqs 67,  expected n_dinuc 0.360414818101,  observed n_dinuc 2   stddev=0.598728677639   zscore=2.73844437912
   WM entries: W_{c1,n1} =0.0357142857143  W_{c2,n2} = 0.150621118012
Correlations: 1 A,  2 C
   Total Nseqs 67,  expected n_dinuc 0.170272173141,  observed n_dinuc 1   stddev=0.412115818157   zscore=2.01333651926
   WM entries: W_{c1,n1} =0.0481366459627  W_{c2,n2} = 0.0527950310559
Correlations: 2 C,  6 T
   Total Nseqs 67,  expected n_dinuc 0.53278712241,  observed n_dinuc 2   stddev=0.727014700253   zscore=2.0181337146
   WM entries: W_{c1,n1} =0.0527950310559  W_{c2,n2} = 0.150621118012
Correlations: 3 T,  7 A
   Total Nseqs 67,  expected n_dinuc 0.157025191929,  observed n_dinuc 1   stddev=0.395799416793   zscore=2.12980305757
   WM entries: W_{c1,n1} =0.027950310559  W_{c2,n2} = 0.083850931677
Correlations: 5 G,  7 A
   Total Nseqs 67,  expected n_dinuc 0.11340708306,  observed n_dinuc 1   stddev=0.336474553795   zscore=2.6349478941
   WM entries: W_{c1,n1} =0.0201863354037  W_{c2,n2} = 0.083850931677

TACCCCGC
CTACCCTC
TTACCCGT
TTACCCGG
TTACCCGT
TTATCCGC
TTACCCGC
TAACCCGG
TTACCCTC
TTACCCGC
TTACCCGG
TTACCCAC
TTACCCGG
GTCCCCGG
TTACCCGG
TTACCCTG
TTACCCGG
TTACCCGG
CTACCCGG
TTACCCGG
TTACCCGG
TTACCCGA
TTACCCGG
TTACCCGG
TTACCCGC
TTACCGGA
TTACCCGG
TTACCCGT
TTACCCGC
TAACCCTT
TTACCCGG
TTACCCGC
TTACCCGG
TTAACCGT
TTACCCGC
TTACCCGC
TTACCCGC
TTCCCCGT
TTACCCGG
CTACCCTC
TTACCCGG
TTCCCCTC
TTACCCGG
TTACCCTA
TAACCCGG
TTACCCGG
TTACCCGG
TTACCCGT
TTATCCGA
TTACCCGA
TTAACCGG
TTACCCGC
TTACCCGG
TTACCCTG
TTAACCGC
TTACCCGC
TAACCCGG
TTACCCTC
TTAACCGG
TTACCCGC
TTACCCGT
TTACCCTG
TTACCCGT
TTACCCGC
TTACCTGG
TTCCCCTC
TTACCCTG

---
FKH1
Correlations: 0 T,  1 G
   Total Nseqs 37,  expected n_dinuc 0.912608892176,  observed n_dinuc 3   stddev=0.943450739493   zscore=2.21250672711
   WM entries: W_{c1,n1} =0.157051282051  W_{c2,n2} = 0.157051282051
Correlations: 0 G,  9 C
   Total Nseqs 37,  expected n_dinuc 5.86601125904,  observed n_dinuc 1   stddev=2.22171305037   zscore=-2.19020690283
   WM entries: W_{c1,n1} =0.195512820513  W_{c2,n2} = 0.810897435897
Correlations: 0 G,  9 T
   Total Nseqs 37,  expected n_dinuc 0.950618425378,  observed n_dinuc 4   stddev=0.962390132   zscore=3.16855033445
   WM entries: W_{c1,n1} =0.195512820513  W_{c2,n2} = 0.13141025641
Correlations: 1 C,  7 C
   Total Nseqs 37,  expected n_dinuc 0.0760190664037,  observed n_dinuc 1   stddev=0.275432169434   zscore=3.35465873684
   WM entries: W_{c1,n1} =0.0801282051282  W_{c2,n2} = 0.025641025641
Correlations: 2 C,  9 T
   Total Nseqs 37,  expected n_dinuc 0.45193334977,  observed n_dinuc 2   stddev=0.668141637939   zscore=2.31697377072
   WM entries: W_{c1,n1} =0.0929487179487  W_{c2,n2} = 0.13141025641
Correlations: 5 G,  6 C
   Total Nseqs 37,  expected n_dinuc 0.0547337278107,  observed n_dinuc 1   stddev=0.23377929925   zscore=4.04341306191
   WM entries: W_{c1,n1} =0.0384615384615  W_{c2,n2} = 0.0384615384615
Correlations: 5 G,  11 G
   Total Nseqs 37,  expected n_dinuc 0.150517751479,  observed n_dinuc 1   stddev=0.38717623654   zscore=2.19404542002
   WM entries: W_{c1,n1} =0.0384615384615  W_{c2,n2} = 0.105769230769
Correlations: 6 C,  11 G
   Total Nseqs 37,  expected n_dinuc 0.150517751479,  observed n_dinuc 1   stddev=0.38717623654   zscore=2.19404542002
   WM entries: W_{c1,n1} =0.0384615384615  W_{c2,n2} = 0.105769230769
Correlations: 8 A,  10 A
   Total Nseqs 37,  expected n_dinuc 32.6247226331,  observed n_dinuc 37   stddev=1.96415314629   zscore=2.22756426867
   WM entries: W_{c1,n1} =0.926282051282  W_{c2,n2} = 0.951923076923

CCTAGAAAACAA
AAGTGTAAACAA
ATTCGCAAACAA
TGAAGTAAACAT
GAGGGTAAATAA
AAACGTAAACAA
TGAGGAAAACAA
AAAAATAAACAA
TGAGGTAAACAA
GTATGTAAATAT
AAATGTAAACAA
AATGGTAAACAA
ACATGTACACAA
CACAGTAAACAA
AACGATAAATAT
AAAGGTAAACAA
AATGGGCAACAG
ACAAATAAACAA
GATTTTAAACAA
AGAGGTAAACAA
GAAAGTAAAAAA
CAGTATAAACAA
ATTAATAAACAA
ATTAGTAAACAT
AAAAGAAAACAA
GGGCGTAAATAA
AAAGGTAAACAA
AAATGTAAACAA
AATGGTAAACAT
AAGAATAAACAT
AAAAGCAAACAA
ATATGTAAACAA
GTATATAAATAA
AACTGTAAACAG
AATCATAAACAA
AACTATAAATAA
CATTGTAAACAA

---
FKH2
Correlations: 0 G,  7 A
   Total Nseqs 44,  expected n_dinuc 5.42760942761,  observed n_dinuc 11   stddev=2.18130419035   zscore=2.55461416021
   WM entries: W_{c1,n1} =0.469696969697  W_{c2,n2} = 0.262626262626
Correlations: 0 G,  8 A
   Total Nseqs 44,  expected n_dinuc 3.96632996633,  observed n_dinuc 9   stddev=1.89968146323   zscore=2.64974424981
   WM entries: W_{c1,n1} =0.469696969697  W_{c2,n2} = 0.191919191919
Correlations: 1 G,  3 C
   Total Nseqs 44,  expected n_dinuc 0.972222222222,  observed n_dinuc 3   stddev=0.975058992719   zscore=2.07964625004
   WM entries: W_{c1,n1} =0.265151515152  W_{c2,n2} = 0.0833333333333
Correlations: 1 G,  4 A
   Total Nseqs 44,  expected n_dinuc 6.59932659933,  observed n_dinuc 12   stddev=2.3684443437   zscore=2.28026190061
   WM entries: W_{c1,n1} =0.265151515152  W_{c2,n2} = 0.565656565657
Correlations: 1 G,  9 A
   Total Nseqs 44,  expected n_dinuc 10.9595959596,  observed n_dinuc 17   stddev=2.86875598088   zscore=2.10558307526
   WM entries: W_{c1,n1} =0.265151515152  W_{c2,n2} = 0.939393939394
Correlations: 1 G,  10 A
   Total Nseqs 44,  expected n_dinuc 11.1952861953,  observed n_dinuc 17   stddev=2.88907880725   zscore=2.0091919231
   WM entries: W_{c1,n1} =0.265151515152  W_{c2,n2} = 0.959595959596
Correlations: 1 G,  11 A
   Total Nseqs 44,  expected n_dinuc 10.9595959596,  observed n_dinuc 17   stddev=2.86875598088   zscore=2.10558307526
   WM entries: W_{c1,n1} =0.265151515152  W_{c2,n2} = 0.939393939394
Correlations: 1 G,  12 T
   Total Nseqs 44,  expected n_dinuc 0.942760942761,  observed n_dinuc 3   stddev=0.960500381978   zscore=2.1418409569
   WM entries: W_{c1,n1} =0.265151515152  W_{c2,n2} = 0.0808080808081
Correlations: 2 A,  6 G
   Total Nseqs 44,  expected n_dinuc 6.44444444444,  observed n_dinuc 12   stddev=2.34532751812   zscore=2.36877600789
   WM entries: W_{c1,n1} =0.659090909091  W_{c2,n2} = 0.222222222222
Correlations: 2 A,  8 A
   Total Nseqs 44,  expected n_dinuc 5.56565656566,  observed n_dinuc 12   stddev=2.20491370622   zscore=2.91818378932
   WM entries: W_{c1,n1} =0.659090909091  W_{c2,n2} = 0.191919191919
Correlations: 2 C,  13 T
   Total Nseqs 44,  expected n_dinuc 0.0920314253648,  observed n_dinuc 1   stddev=0.303049385894   zscore=2.99610762106
   WM entries: W_{c1,n1} =0.103535353535  W_{c2,n2} = 0.020202020202
Correlations: 2 T,  13 C
   Total Nseqs 44,  expected n_dinuc 0.0920314253648,  observed n_dinuc 1   stddev=0.303049385894   zscore=2.99610762106
   WM entries: W_{c1,n1} =0.103535353535  W_{c2,n2} = 0.020202020202
Correlations: 2 C,  14 C
   Total Nseqs 44,  expected n_dinuc 0.322109988777,  observed n_dinuc 2   stddev=0.565466112265   zscore=2.96726890406
   WM entries: W_{c1,n1} =0.103535353535  W_{c2,n2} = 0.0707070707071
Correlations: 3 G,  4 G
   Total Nseqs 44,  expected n_dinuc 0.505050505051,  observed n_dinuc 2   stddev=0.706578603515   zscore=2.11575822918
   WM entries: W_{c1,n1} =0.0631313131313  W_{c2,n2} = 0.181818181818
Correlations: 3 T,  4 A
   Total Nseqs 44,  expected n_dinuc 3.83389450056,  observed n_dinuc 0   stddev=1.87078381108   zscore=-2.04935197635
   WM entries: W_{c1,n1} =0.15404040404  W_{c2,n2} = 0.565656565657
Correlations: 3 C,  5 C
   Total Nseqs 44,  expected n_dinuc 0.444444444444,  observed n_dinuc 2   stddev=0.663291117551   zscore=2.34520787991
   WM entries: W_{c1,n1} =0.0833333333333  W_{c2,n2} = 0.121212121212
Correlations: 3 T,  6 G
   Total Nseqs 44,  expected n_dinuc 1.50617283951,  observed n_dinuc 4   stddev=1.2060740999   zscore=2.06772300367
   WM entries: W_{c1,n1} =0.15404040404  W_{c2,n2} = 0.222222222222
Correlations: 3 G,  8 A
   Total Nseqs 44,  expected n_dinuc 0.533108866442,  observed n_dinuc 3   stddev=0.725706318323   zscore=3.39929675583
   WM entries: W_{c1,n1} =0.0631313131313  W_{c2,n2} = 0.191919191919
Correlations: 3 G,  9 C
   Total Nseqs 44,  expected n_dinuc 0.112233445567,  observed n_dinuc 1   stddev=0.334585063876   zscore=2.65333587862
   WM entries: W_{c1,n1} =0.0631313131313  W_{c2,n2} = 0.040404040404
Correlations: 4 A,  6 G
   Total Nseqs 44,  expected n_dinuc 5.53086419753,  observed n_dinuc 10   stddev=2.19900579767   zscore=2.03234380155
   WM entries: W_{c1,n1} =0.565656565657  W_{c2,n2} = 0.222222222222
Correlations: 4 G,  8 A
   Total Nseqs 44,  expected n_dinuc 1.53535353535,  observed n_dinuc 4   stddev=1.21728316229   zscore=2.02471088157
   WM entries: W_{c1,n1} =0.181818181818  W_{c2,n2} = 0.191919191919
Correlations: 4 T,  13 C
   Total Nseqs 44,  expected n_dinuc 0.170594837262,  observed n_dinuc 1   stddev=0.412229807957   zscore=2.01199706263
   WM entries: W_{c1,n1} =0.191919191919  W_{c2,n2} = 0.020202020202
Correlations: 5 A,  6 G
   Total Nseqs 44,  expected n_dinuc 5.53086419753,  observed n_dinuc 10   stddev=2.19900579767   zscore=2.03234380155
   WM entries: W_{c1,n1} =0.565656565657  W_{c2,n2} = 0.222222222222
Correlations: 5 A,  8 A
   Total Nseqs 44,  expected n_dinuc 4.77665544332,  observed n_dinuc 10   stddev=2.06351642878   zscore=2.53128324244
   WM entries: W_{c1,n1} =0.565656565657  W_{c2,n2} = 0.191919191919
Correlations: 5 C,  13 C
   Total Nseqs 44,  expected n_dinuc 0.107744107744,  observed n_dinuc 1   stddev=0.327841839223   zscore=2.7216047054
   WM entries: W_{c1,n1} =0.121212121212  W_{c2,n2} = 0.020202020202
Correlations: 6 C,  7 A
   Total Nseqs 44,  expected n_dinuc 1.40067340067,  observed n_dinuc 4   stddev=1.16451066249   zscore=2.23211919225
   WM entries: W_{c1,n1} =0.121212121212  W_{c2,n2} = 0.262626262626
Correlations: 6 G,  7 G
   Total Nseqs 44,  expected n_dinuc 6.81481481481,  observed n_dinuc 12   stddev=2.39985866483   zscore=2.16062106539
   WM entries: W_{c1,n1} =0.222222222222  W_{c2,n2} = 0.69696969697
Correlations: 6 G,  8 A
   Total Nseqs 44,  expected n_dinuc 1.87654320988,  observed n_dinuc 6   stddev=1.34033990614   zscore=3.07642618952
   WM entries: W_{c1,n1} =0.222222222222  W_{c2,n2} = 0.191919191919
Correlations: 6 G,  12 C
   Total Nseqs 44,  expected n_dinuc 8.0,  observed n_dinuc 14   stddev=2.55840859627   zscore=2.34520787991
   WM entries: W_{c1,n1} =0.222222222222  W_{c2,n2} = 0.818181818182
Correlations: 8 A,  12 C
   Total Nseqs 44,  expected n_dinuc 6.90909090909,  observed n_dinuc 12   stddev=2.41333634966   zscore=2.10949008066
   WM entries: W_{c1,n1} =0.191919191919  W_{c2,n2} = 0.818181818182
Correlations: 10 A,  11 A
   Total Nseqs 44,  expected n_dinuc 39.6632996633,  observed n_dinuc 44   stddev=1.97718719515   zscore=2.19336861343
   WM entries: W_{c1,n1} =0.959595959596  W_{c2,n2} = 0.939393939394
Correlations: 10 A,  12 C
   Total Nseqs 44,  expected n_dinuc 34.5454545455,  observed n_dinuc 40   stddev=2.72451651361   zscore=2.00202326809
   WM entries: W_{c1,n1} =0.959595959596  W_{c2,n2} = 0.818181818182
Correlations: 11 A,  12 C
   Total Nseqs 44,  expected n_dinuc 33.8181818182,  observed n_dinuc 40   stddev=2.79744436338   zscore=2.20980916109
   WM entries: W_{c1,n1} =0.939393939394  W_{c2,n2} = 0.818181818182

GGAAAGTGTAAACAT
AAAAAACGTAAACAA
GCATGAGGAAAACAA
GGTATATATAAACAA
AAATGAGGTAAACAA
TGCAAATGTAAATAC
AAAAAAGGTAAACAA
AGTAAATGTAAACAA
AAAAATGGTAAACAA
GAATTAGGAAAACAA
TGAAGAAGAAAACAA
TGCCACAGTAAACAA
GAACGGAGTAAAAAA
GAAAAACATAAACAA
GGATGAGGTAAACAA
GAAGGAAAAAAACAA
TTAAAAAATAAACAA
GAAGGATGAAAACAA
AGAATATGTAAATAA
CAAAATCAAAAACAA
AGAGAAGGAAAACAA
GGAAAAAAAAAACAA
GATATCAGTAAACCA
ATAATTAGTAAACAT
TTAAAAGGTAAACAA
CTCAAATGTAAACAA
GAAAATGGAAAACAG
GGACACCATAAATAA
GAAATATGAAAACAA
AAAACAAATAAACAA
GAAAAAGGTAAACAA
GGGAATAATAAACAA
GGCAAATGTAAACTA
CGGAATGGTAAACAT
GATGACAATCAACAA
GAAATATATAAACAA
GAAAAAGAAAAACAA
GGAAATAGTAAACAG
GATAAGGGTAAACAT
TCACATTGTAAACAA
GGACAAGAAAAACAC
GACAAGCATAAACAC
AGAAGAAATAAACAG
AAAAACTGTAAACAG

---
CBF1
Correlations: 0 T,  4 T
   Total Nseqs 69,  expected n_dinuc 0.629648760331,  observed n_dinuc 3   stddev=0.789875305711   zscore=3.00091827474
   WM entries: W_{c1,n1} =0.113636363636  W_{c2,n2} = 0.080303030303
Correlations: 2 C,  3 A
   Total Nseqs 69,  expected n_dinuc 63.2690082645,  observed n_dinuc 68   stddev=2.29237603296   zscore=2.06379392713
   WM entries: W_{c1,n1} =0.954545454545  W_{c2,n2} = 0.960606060606
Correlations: 3 A,  6 T
   Total Nseqs 69,  expected n_dinuc 63.1685812672,  observed n_dinuc 68   stddev=2.31053807688   zscore=2.09103618812
   WM entries: W_{c1,n1} =0.960606060606  W_{c2,n2} = 0.95303030303
Correlations: 3 A,  7 G
   Total Nseqs 69,  expected n_dinuc 64.0724242424,  observed n_dinuc 69   stddev=2.13908325354   zscore=2.30359232134
   WM entries: W_{c1,n1} =0.960606060606  W_{c2,n2} = 0.966666666667

GTCACGTG
ATCACGTG
ATCACGTG
GGCACGTG
TTCACGTG
ATCACGTG
GTCACGTG
GTCACGTG
TTCACGTG
GTCACATG
ATCACGTG
GTCACGAG
AGCACGTG
ATCACGTG
ATCACGTG
AGCACGTG
GTCACGTG
AGCACGTG
ATAACGTG
AGCACGTG
ATCACGTG
ATCACGTG
GTCACGTG
ATCACGTG
ATCACGTG
GTCACGTG
GTCACGTG
GTCACGTG
GTCACGTG
GTCACATG
GTCACGTG
ATCACGTG
GTCACGTG
GTCACGTG
TTCACGTG
GTCACGTG
TTCATGTG
TTCACGTG
AGCACGTG
GTCACGTG
ATCACGTG
ATCACGTG
ATCACGTG
GGCACGTG
GTCACGTG
ATCACGTG
TTCATGTG
GACACGTG
GTCATGTG
AGCACGTG
GACACGTG
ATCACGTG
GTCACGTG
GTCACGTG
GTCACGTG
ATCACGTG
GTCATGTG
ATCACGTG
GGCACGTG
GTCACGTG
ATCACGTG
ATCACGTG
GTCACATG
ATCACGTG
TTCACGTG
GGCACGTG
ATCACGTG
TTCATGTG
AGCACGTG

---
GCR2

---
ABF1
Correlations: 0 C,  7 T
   Total Nseqs 71,  expected n_dinuc 4.95441435667,  observed n_dinuc 10   stddev=2.14678665112   zscore=2.35029672869
   WM entries: W_{c1,n1} =0.164556962025  W_{c2,n2} = 0.424050632911
Correlations: 1 A,  6 T
   Total Nseqs 71,  expected n_dinuc 31.0134393527,  observed n_dinuc 40   stddev=4.17929297471   zscore=2.15025859678
   WM entries: W_{c1,n1} =0.715189873418  W_{c2,n2} = 0.610759493671
Correlations: 1 C,  8 G
   Total Nseqs 71,  expected n_dinuc 0.127984297388,  observed n_dinuc 1   stddev=0.357426346873   zscore=2.43970739773
   WM entries: W_{c1,n1} =0.0316455696203  W_{c2,n2} = 0.0569620253165
Correlations: 2 T,  3 C
   Total Nseqs 71,  expected n_dinuc 63.5655343695,  observed n_dinuc 69   stddev=2.57992188045   zscore=2.10644580818
   WM entries: W_{c1,n1} =0.949367088608  W_{c2,n2} = 0.943037974684
Correlations: 2 T,  4 A
   Total Nseqs 71,  expected n_dinuc 53.7534049031,  observed n_dinuc 62   stddev=3.61347869816   zscore=2.28217620354
   WM entries: W_{c1,n1} =0.949367088608  W_{c2,n2} = 0.79746835443
Correlations: 2 T,  12 C
   Total Nseqs 71,  expected n_dinuc 65.4852988303,  observed n_dinuc 70   stddev=2.25529690765   zscore=2.0018212034
   WM entries: W_{c1,n1} =0.949367088608  W_{c2,n2} = 0.971518987342
Correlations: 3 C,  4 A
   Total Nseqs 71,  expected n_dinuc 53.3950488704,  observed n_dinuc 62   stddev=3.63863700284   zscore=2.36488309302
   WM entries: W_{c1,n1} =0.943037974684  W_{c2,n2} = 0.79746835443
Correlations: 3 C,  12 C
   Total Nseqs 71,  expected n_dinuc 65.0487301714,  observed n_dinuc 70   stddev=2.33504394281   zscore=2.12041826613
   WM entries: W_{c1,n1} =0.943037974684  W_{c2,n2} = 0.971518987342
Correlations: 4 A,  5 C
   Total Nseqs 71,  expected n_dinuc 32.1624539337,  observed n_dinuc 42   stddev=4.19441410278   zscore=2.34539218715
   WM entries: W_{c1,n1} =0.79746835443  W_{c2,n2} = 0.568037974684
Correlations: 4 A,  6 T
   Total Nseqs 71,  expected n_dinuc 34.5813571543,  observed n_dinuc 44   stddev=4.21166404389   zscore=2.23632339796
   WM entries: W_{c1,n1} =0.79746835443  W_{c2,n2} = 0.610759493671
Correlations: 4 G,  7 A
   Total Nseqs 71,  expected n_dinuc 3.8907226406,  observed n_dinuc 0   stddev=1.91768487482   zscore=-2.02886443528
   WM entries: W_{c1,n1} =0.151898734177  W_{c2,n2} = 0.360759493671
Correlations: 4 A,  12 C
   Total Nseqs 71,  expected n_dinuc 55.0076510175,  observed n_dinuc 63   stddev=3.51996629261   zscore=2.27057543116
   WM entries: W_{c1,n1} =0.79746835443  W_{c2,n2} = 0.971518987342
Correlations: 4 A,  13 G
   Total Nseqs 71,  expected n_dinuc 53.5742268867,  observed n_dinuc 61   stddev=3.6261420201   zscore=2.04784398187
   WM entries: W_{c1,n1} =0.79746835443  W_{c2,n2} = 0.946202531646
Correlations: 5 C,  6 T
   Total Nseqs 71,  expected n_dinuc 24.6323555921,  observed n_dinuc 34   stddev=4.01080285072   zscore=2.33560330852
   WM entries: W_{c1,n1} =0.568037974684  W_{c2,n2} = 0.610759493671
Correlations: 6 A,  7 C
   Total Nseqs 71,  expected n_dinuc 0.782126261817,  observed n_dinuc 3   stddev=0.87949443784   zscore=2.52175982333
   WM entries: W_{c1,n1} =0.0791139240506  W_{c2,n2} = 0.139240506329
Correlations: 6 C,  8 C
   Total Nseqs 71,  expected n_dinuc 2.03495032847,  observed n_dinuc 5   stddev=1.40592534052   zscore=2.10896666136
   WM entries: W_{c1,n1} =0.167721518987  W_{c2,n2} = 0.170886075949
Correlations: 6 A,  11 G
   Total Nseqs 71,  expected n_dinuc 0.115541379587,  observed n_dinuc 1   stddev=0.339637091744   zscore=2.60412847099
   WM entries: W_{c1,n1} =0.0791139240506  W_{c2,n2} = 0.0205696202532
Correlations: 6 C,  11 C
   Total Nseqs 71,  expected n_dinuc 0.169579194039,  observed n_dinuc 1   stddev=0.411307870602   zscore=2.01897621056
   WM entries: W_{c1,n1} =0.167721518987  W_{c2,n2} = 0.0142405063291
Correlations: 6 A,  13 A
   Total Nseqs 71,  expected n_dinuc 0.159980371735,  observed n_dinuc 1   stddev=0.399524588499   zscore=2.10254800943
   WM entries: W_{c1,n1} =0.0791139240506  W_{c2,n2} = 0.0284810126582
Correlations: 7 A,  11 G
   Total Nseqs 71,  expected n_dinuc 0.526868690915,  observed n_dinuc 2   stddev=0.723159017028   zscore=2.03707797925
   WM entries: W_{c1,n1} =0.360759493671  W_{c2,n2} = 0.0205696202532
Correlations: 8 A,  9 T
   Total Nseqs 71,  expected n_dinuc 1.92260855632,  observed n_dinuc 5   stddev=1.36767914777   zscore=2.25008288582
   WM entries: W_{c1,n1} =0.164556962025  W_{c2,n2} = 0.164556962025
Correlations: 8 G,  9 A
   Total Nseqs 71,  expected n_dinuc 1.63819900657,  observed n_dinuc 5   stddev=1.26506935445   zscore=2.6574044985
   WM entries: W_{c1,n1} =0.0569620253165  W_{c2,n2} = 0.405063291139
Correlations: 8 A,  11 C
   Total Nseqs 71,  expected n_dinuc 0.166379586605,  observed n_dinuc 1   stddev=0.407418331609   zscore=2.04610433238
   WM entries: W_{c1,n1} =0.164556962025  W_{c2,n2} = 0.0142405063291
Correlations: 9 A,  10 A
   Total Nseqs 71,  expected n_dinuc 6.96234577792,  observed n_dinuc 1   stddev=2.50591495056   zscore=-2.37930891333
   WM entries: W_{c1,n1} =0.405063291139  W_{c2,n2} = 0.242088607595
Correlations: 9 G,  10 C
   Total Nseqs 71,  expected n_dinuc 5.53532086204,  observed n_dinuc 1   stddev=2.2591535376   zscore=-2.00753104495
   WM entries: W_{c1,n1} =0.284810126582  W_{c2,n2} = 0.273734177215
Correlations: 9 G,  10 G
   Total Nseqs 71,  expected n_dinuc 3.23160350905,  observed n_dinuc 7   stddev=1.75627882826   zscore=2.14567096655
   WM entries: W_{c1,n1} =0.284810126582  W_{c2,n2} = 0.159810126582
Correlations: 10 G,  11 C
   Total Nseqs 71,  expected n_dinuc 0.161580175453,  observed n_dinuc 1   stddev=0.401512708375   zscore=2.08815264638
   WM entries: W_{c1,n1} =0.159810126582  W_{c2,n2} = 0.0142405063291
Correlations: 10 T,  11 G
   Total Nseqs 71,  expected n_dinuc 0.473719656305,  observed n_dinuc 2   stddev=0.6859729934   zscore=2.22498605394
   WM entries: W_{c1,n1} =0.324367088608  W_{c2,n2} = 0.0205696202532
Correlations: 11 G,  14 C
   Total Nseqs 71,  expected n_dinuc 0.0970547588527,  observed n_dinuc 2   stddev=0.311323124841   zscore=6.11244423978
   WM entries: W_{c1,n1} =0.0205696202532  W_{c2,n2} = 0.0664556962025

TATCACCATCGACGA
TATCATTCAGGACGG
TGTCGTACTGAACGA
TATCATTCTGAACGT
TATCGTGTTTCACGA
CATCACTATATACGT
AATCACTTATTACGA
TATCACGATCTGCGC
TATCATTGTGTACGT
AGTCACGAAGTACGA
TGTCATGATAGACGA
TATCACCAATAACGG
CGTCATTTTATACGA
GATCATCTATTACGG
AATCACACTGTACGG
GATCACTATTCACGG
TATCACTCTTAACGA
AGCCACTATGAACGA
TATCATTTTAAACGA
TATCACTAATTACGA
TATCACTATGGACGA
AATCATTATACACGA
TATCATCATATACGG
CATCTCTTTATACGA
CATCACTTATCACGT
TATCACCGCACACGG
TATCGCTCTGGACGA
AATCACTTCACACGA
AGTCGCGTTATACGG
GATCACTCTTAACGA
AATCACTACACACGG
TATCACTGTAGACGA
TATCATTATCAACGA
TGTCACCGCGTACGA
CGTCATCTTCCACGT
AATCACTTTACACGT
AATCACTAAATACGA
CATCACGTAACACGG
GATCATTTACAACAA
CGTCATCTCGGACGT
AATCATTTGAGACGG
TATCACTTGATACGA
TATCACTGTTTACGG
CATCACTTTTTACGG
AGTCATCAAGGCCGA
TGTCATTCTACACGG
CATCACTAAGAACGG
AATCACTATCAACGA
AATCACTATTCACGA
GGTAACTCTAGACGG
TATCACTATACACGA
TATCATCTCGAACGG
AATCACTATACACGG
CATCACTTCGGACGA
TATCACTTGATACGT
GCTCACTTGACACGA
CATCACTTTACACGA
TATCATTATGAACGG
GGTCACTTTATACGA
TATCGTTTTGCACGG
GATCGCTTTGTACGA
CATCACTTCGAACGA
AGTCATTATCAACGG
TATCACACTATACGT
GGTCACTCACAACGG
TATCGTGTTGTACGG
TATCACTTTACACGC
TATCATTAGACACGG
CGTCACAATATGCGC
AATCATCTCGGACGA
AGTCACATTATACAT

---
PHD1
Correlations: 0 A,  1 G
   Total Nseqs 43,  expected n_dinuc 31.0263577426,  observed n_dinuc 37   stddev=2.93930267066   zscore=2.03233315066
   WM entries: W_{c1,n1} =0.752577319588  W_{c2,n2} = 0.958762886598

AGGCGC
AGGAAC
AGGAAC
AGGCAC
AGGGAC
AGGAAC
AGGAAC
AGGCAA
AGGCAA
AGGAAC
AGGCAC
AGGAAA
AGGCAC
AGGCAA
AGGAAC
GGGCAC
AGACAC
AGGAAA
AGGCAG
AGGCAC
AGGCAC
AGGAAA
GGGCAC
AGGCAA
AGGCAA
AGGCAC
AGGCAC
AGGCAC
GGGAAA
AGGCAC
GGGCAC
GGGCAC
AGGCAC
AGGAAA
AGGCAC
AGGAAC
AGGCAC
AGGGAC
GGGAAA
AGGTAC
AGGCAA
AGGCAA
AGGCAA

---
GLN3
Correlations: 1 C,  7 G
   Total Nseqs 22,  expected n_dinuc 0.172303310787,  observed n_dinuc 1   stddev=0.413465641444   zscore=2.00185119693
   WM entries: W_{c1,n1} =0.0377358490566  W_{c2,n2} = 0.207547169811
Correlations: 1 C,  9 T
   Total Nseqs 22,  expected n_dinuc 0.10964756141,  observed n_dinuc 1   stddev=0.330304526384   zscore=2.69555021948
   WM entries: W_{c1,n1} =0.0377358490566  W_{c2,n2} = 0.132075471698
Correlations: 4 T,  6 T
   Total Nseqs 22,  expected n_dinuc 0.344606621574,  observed n_dinuc 2   stddev=0.582416281576   zscore=2.84228554522
   WM entries: W_{c1,n1} =0.0754716981132  W_{c2,n2} = 0.207547169811
Correlations: 4 T,  9 C
   Total Nseqs 22,  expected n_dinuc 0.062655749377,  observed n_dinuc 1   stddev=0.249954608912   zscore=3.75005787931
   WM entries: W_{c1,n1} =0.0754716981132  W_{c2,n2} = 0.0377358490566
Correlations: 6 T,  9 C
   Total Nseqs 22,  expected n_dinuc 0.172303310787,  observed n_dinuc 1   stddev=0.413465641444   zscore=2.00185119693
   WM entries: W_{c1,n1} =0.207547169811  W_{c2,n2} = 0.0377358490566
Correlations: 7 G,  9 C
   Total Nseqs 22,  expected n_dinuc 0.172303310787,  observed n_dinuc 1   stddev=0.413465641444   zscore=2.00185119693
   WM entries: W_{c1,n1} =0.207547169811  W_{c2,n2} = 0.0377358490566

AGGTAGGGTA
AGATGAGATG
AGATGAGATG
TGATAAGAGA
ACATAAGGTT
AGATTATATA
TGATAAGATA
TGACAAGAAA
AGATAATAAG
CGGTAAGATT
TGATAAGAAA
AGATAAGATG
TGATAAGGTA
TGATAGTAAG
AGATAAGATA
CGGTGATAAA
AGATTATGTC
AGATAGGAAA
TGATAGGATT
AGATAAGATA
CGATGAGATA
AGGTAAGAAA

---
ACE2
Correlations: 0 C,  4 C
   Total Nseqs 29,  expected n_dinuc 1.4763260947,  observed n_dinuc 4   stddev=1.18371009394   zscore=2.13200336656
   WM entries: W_{c1,n1} =0.207547169811  W_{c2,n2} = 0.245283018868
Correlations: 1 G,  6 G
   Total Nseqs 29,  expected n_dinuc 0.4955500178,  observed n_dinuc 2   stddev=0.697912668582   zscore=2.15564217405
   WM entries: W_{c1,n1} =0.301886792453  W_{c2,n2} = 0.0566037735849

ACCCCGTA
AACCAGCA
AGCCAGCA
AACCAGCA
AACCAGCC
CGCCAGCC
GGCCCGCC
AACCAGCC
AGCCAAGC
CACCCACA
GGCCAGCA
AACCAGTA
CACCCGTC
CACCCGCC
AATCCGCC
AACCAGCA
AGCCAGCA
CACCAATA
AACCAGCA
AATCAGAA
GGCCAGGC
AGCCCGCC
CACCCGCA
ATCCAGCC
AGCCAGAA
CACCAGCA
AACCAGTC
GACCAGCC
CACCAGCA

---
DIG1
Correlations: 0 T,  1 G
   Total Nseqs 48,  expected n_dinuc 0.961934156379,  observed n_dinuc 4   stddev=0.970905099475   zscore=3.12910689754
   WM entries: W_{c1,n1} =0.157407407407  W_{c2,n2} = 0.127314814815
Correlations: 0 G,  6 T
   Total Nseqs 48,  expected n_dinuc 1.77777777778,  observed n_dinuc 5   stddev=1.30840901723   zscore=2.46270254926
   WM entries: W_{c1,n1} =0.111111111111  W_{c2,n2} = 0.333333333333
Correlations: 0 A,  7 A
   Total Nseqs 48,  expected n_dinuc 7.78189300412,  observed n_dinuc 13   stddev=2.55348212198   zscore=2.04352595656
   WM entries: W_{c1,n1} =0.564814814815  W_{c2,n2} = 0.287037037037
Correlations: 0 C,  7 C
   Total Nseqs 48,  expected n_dinuc 0.888888888889,  observed n_dinuc 3   stddev=0.93403853429   zscore=2.2601970193
   WM entries: W_{c1,n1} =0.166666666667  W_{c2,n2} = 0.111111111111
Correlations: 0 G,  9 C
   Total Nseqs 48,  expected n_dinuc 0.148148148148,  observed n_dinuc 1   stddev=0.384305738673   zscore=2.2165993534
   WM entries: W_{c1,n1} =0.111111111111  W_{c2,n2} = 0.0277777777778
Correlations: 0 G,  12 T
   Total Nseqs 48,  expected n_dinuc 0.148148148148,  observed n_dinuc 1   stddev=0.384305738673   zscore=2.2165993534
   WM entries: W_{c1,n1} =0.111111111111  W_{c2,n2} = 0.0277777777778
Correlations: 0 G,  15 G
   Total Nseqs 48,  expected n_dinuc 0.888888888889,  observed n_dinuc 3   stddev=0.93403853429   zscore=2.2601970193
   WM entries: W_{c1,n1} =0.111111111111  W_{c2,n2} = 0.166666666667
Correlations: 1 A,  4 A
   Total Nseqs 48,  expected n_dinuc 11.7476851852,  observed n_dinuc 19   stddev=2.97867693531   zscore=2.43474367053
   WM entries: W_{c1,n1} =0.469907407407  W_{c2,n2} = 0.520833333333
Correlations: 1 T,  6 A
   Total Nseqs 48,  expected n_dinuc 4.33950617284,  observed n_dinuc 0   stddev=1.98675291238   zscore=-2.18422036571
   WM entries: W_{c1,n1} =0.256944444444  W_{c2,n2} = 0.351851851852
Correlations: 1 A,  7 A
   Total Nseqs 48,  expected n_dinuc 6.47427983539,  observed n_dinuc 12   stddev=2.36664817794   zscore=2.33482957717
   WM entries: W_{c1,n1} =0.469907407407  W_{c2,n2} = 0.287037037037
Correlations: 1 A,  7 C
   Total Nseqs 48,  expected n_dinuc 2.50617283951,  observed n_dinuc 6   stddev=1.54120754872   zscore=2.26694137555
   WM entries: W_{c1,n1} =0.469907407407  W_{c2,n2} = 0.111111111111
Correlations: 2 A,  5 G
   Total Nseqs 48,  expected n_dinuc 6.30864197531,  observed n_dinuc 13   stddev=2.34083252303   zscore=2.85853770351
   WM entries: W_{c1,n1} =0.506944444444  W_{c2,n2} = 0.259259259259
Correlations: 2 G,  5 C
   Total Nseqs 48,  expected n_dinuc 1.52160493827,  observed n_dinuc 4   stddev=1.21382449522   zscore=2.0418067616
   WM entries: W_{c1,n1} =0.201388888889  W_{c2,n2} = 0.157407407407
Correlations: 2 A,  7 A
   Total Nseqs 48,  expected n_dinuc 6.98456790123,  observed n_dinuc 15   stddev=2.44299624135   zscore=3.28098421238
   WM entries: W_{c1,n1} =0.506944444444  W_{c2,n2} = 0.287037037037
Correlations: 2 T,  7 C
   Total Nseqs 48,  expected n_dinuc 0.876543209877,  observed n_dinuc 4   stddev=0.927650999336   zscore=3.36706023317
   WM entries: W_{c1,n1} =0.164351851852  W_{c2,n2} = 0.111111111111
Correlations: 2 C,  8 G
   Total Nseqs 48,  expected n_dinuc 0.848765432099,  observed n_dinuc 4   stddev=0.91310297409   zscore=3.4511272631
   WM entries: W_{c1,n1} =0.127314814815  W_{c2,n2} = 0.138888888889
Correlations: 3 A,  4 A
   Total Nseqs 48,  expected n_dinuc 7.34953703704,  observed n_dinuc 13   stddev=2.49483668102   zscore=2.26486286896
   WM entries: W_{c1,n1} =0.293981481481  W_{c2,n2} = 0.520833333333
Correlations: 3 A,  7 A
   Total Nseqs 48,  expected n_dinuc 4.05041152263,  observed n_dinuc 8   stddev=1.92577862816   zscore=2.05090471959
   WM entries: W_{c1,n1} =0.293981481481  W_{c2,n2} = 0.287037037037
Correlations: 3 A,  15 A
   Total Nseqs 48,  expected n_dinuc 8.88477366255,  observed n_dinuc 15   stddev=2.6907632621   zscore=2.27267349142
   WM entries: W_{c1,n1} =0.293981481481  W_{c2,n2} = 0.62962962963
Correlations: 4 T,  7 C
   Total Nseqs 48,  expected n_dinuc 0.950617283951,  observed n_dinuc 3   stddev=0.965293094621   zscore=2.12306783035
   WM entries: W_{c1,n1} =0.178240740741  W_{c2,n2} = 0.111111111111
Correlations: 4 T,  8 A
   Total Nseqs 48,  expected n_dinuc 2.69341563786,  observed n_dinuc 6   stddev=1.5944530333   zscore=2.07380480521
   WM entries: W_{c1,n1} =0.178240740741  W_{c2,n2} = 0.314814814815
Correlations: 5 G,  7 A
   Total Nseqs 48,  expected n_dinuc 3.57201646091,  observed n_dinuc 9   stddev=1.8182952669   zscore=2.9852046793
   WM entries: W_{c1,n1} =0.259259259259  W_{c2,n2} = 0.287037037037
Correlations: 5 T,  12 C
   Total Nseqs 48,  expected n_dinuc 0.156378600823,  observed n_dinuc 1   stddev=0.394802655679   zscore=2.13681794446
   WM entries: W_{c1,n1} =0.175925925926  W_{c2,n2} = 0.0185185185185
Correlations: 5 G,  15 A
   Total Nseqs 48,  expected n_dinuc 7.8353909465,  observed n_dinuc 13   stddev=2.56053955149   zscore=2.0170003039
   WM entries: W_{c1,n1} =0.259259259259  W_{c2,n2} = 0.62962962963
Correlations: 6 C,  12 C
   Total Nseqs 48,  expected n_dinuc 0.164609053498,  observed n_dinuc 1   stddev=0.405024135788   zscore=2.06257077711
   WM entries: W_{c1,n1} =0.185185185185  W_{c2,n2} = 0.0185185185185
Correlations: 7 C,  9 G
   Total Nseqs 48,  expected n_dinuc 0.888888888889,  observed n_dinuc 4   stddev=0.93403853429   zscore=3.33081666002
   WM entries: W_{c1,n1} =0.111111111111  W_{c2,n2} = 0.166666666667
Correlations: 7 C,  15 G
   Total Nseqs 48,  expected n_dinuc 0.888888888889,  observed n_dinuc 4   stddev=0.93403853429   zscore=3.33081666002
   WM entries: W_{c1,n1} =0.111111111111  W_{c2,n2} = 0.166666666667
Correlations: 9 G,  15 G
   Total Nseqs 48,  expected n_dinuc 1.33333333333,  observed n_dinuc 4   stddev=1.13855008511   zscore=2.34216017508
   WM entries: W_{c1,n1} =0.166666666667  W_{c2,n2} = 0.166666666667
Correlations: 10 G,  11 A
   Total Nseqs 48,  expected n_dinuc 42.3703703704,  observed n_dinuc 47   stddev=2.22920712949   zscore=2.07680550111
   WM entries: W_{c1,n1} =0.916666666667  W_{c2,n2} = 0.962962962963
Correlations: 10 G,  13 A
   Total Nseqs 48,  expected n_dinuc 41.5555555556,  observed n_dinuc 47   stddev=2.36203685555   zscore=2.30497861693
   WM entries: W_{c1,n1} =0.916666666667  W_{c2,n2} = 0.944444444444
Correlations: 11 A,  13 A
   Total Nseqs 48,  expected n_dinuc 43.6543209877,  observed n_dinuc 48   stddev=1.98802491241   zscore=2.18592784487
   WM entries: W_{c1,n1} =0.962962962963  W_{c2,n2} = 0.944444444444

AAACAGAACTGAAACA
GAGAAATACAGAAACA
CATGCATCCGGAAACG
GTACTATTACGAAACA
AAACAGTATTGAAACA
AAACAGTATTGAAACA
ACGCACTTCTGAAACA
GATCACTTATGATACA
CGAATGATCTGAAACA
ATTCAACTAAGAAACT
AAACATGATGGAAACG
ACGACGGAAAGAAACA
AAAAAAAAATGAAAAA
ATAAATTAATGAAAAT
ATTCAATTTTGAAACA
TGACAAATTTGAAACT
ATAAAGGTCTGAAACA
TATCAGCCTGGAAACG
AAAAATCACTGACACA
TAATGGTACAGAAACA
ATTCTTGAATGAAACA
TTGCCATTCTGAAAAA
AAAAAGCAATGAAAAA
TAAAAGTATTAAAACA
CAAAAACGTTGAAACA
AAAAAAATAAGAAACA
AACAAAAGGTGAAACA
GCACGCGATTGAAACG
GAACTGAAATGAAACT
ATAGATCAGGGAAACG
GTGCCATGAAGAAACG
CCACTGATATGAAACA
CAACGACCTTGAAACG
AAGCACGGCAGAAACT
CATCTGGCAGGAAACA
GAACAATTGTGAAACG
ACCCGAATGGGAAACT
TTACGGGTCGGAAACA
ATACAGTAATGAAACT
GACGAAGTGTGAAACA
AAAAAGTTCAGAAACA
TGAATAACAAGAAACG
TGCAATATGTGAAAAA
AAAAGAAAATGAAACA
AATCTATCCTGAAAAA
TGGCTCATCTGAAACA
AACGCAATCTGAAACA
AAGAACTCGGGAAACA

---
PHO2
Correlations: 0 A,  1 T
   Total Nseqs 19,  expected n_dinuc 13.6123829344,  observed n_dinuc 18   stddev=1.96466558826   zscore=2.23326406884
   WM entries: W_{c1,n1} =0.870967741935  W_{c2,n2} = 0.822580645161

ATTAAC
ACTAAA
ATTAAG
ATTAAG
ATTAAC
ATTAAG
ATTAAG
ATTAAA
ATTAAA
ATTAAG
ATTAAG
ATTAAG
ATTAAA
ATTAAC
ATTAAG
ATTAAA
ATTAAG
ATTGAA
ATTAAA

---
MBP1
Correlations: 0 C,  2 C
   Total Nseqs 61,  expected n_dinuc 0.074462890625,  observed n_dinuc 1   stddev=0.272712290779   zscore=3.39382250331
   WM entries: W_{c1,n1} =0.078125  W_{c2,n2} = 0.015625
Correlations: 0 C,  4 A
   Total Nseqs 61,  expected n_dinuc 0.132378472222,  observed n_dinuc 1   stddev=0.363443520442   zscore=2.38722519175
   WM entries: W_{c1,n1} =0.078125  W_{c2,n2} = 0.0277777777778

TCGCGAT
ACGCGTT
ACGTGTT
GCGCGTC
ATGCGTT
CCGCATC
TCGCGTC
CCCCGTC
ACGCGTC
ACGCTTC
ACGCGTT
ACGCGTT
ACGGGTT
ACGCGTT
ACGCGTT
TCGCGTC
ACGCGTC
GCGCGTC
TCGCGTT
ATGCGTC
TCGTGTC
ACGTGTT
TCGCGTT
TCGCGTC
ACGCGTT
TCGCGTT
ACGCGTT
TCACGTC
TCGTGTC
ACGCGAC
CCGCGTC
TCGCGTC
ACGCGAC
ACGCGTT
ACGCGTT
ACGCGAC
ACGCGTT
ACGCGTC
ACGCGAC
TCGCGTT
GCGCGTC
ACGCGTT
TCGCGTT
ACGCGTC
CCGCGTT
ACGCGTT
TCGCGTT
ACGCGTT
ACGCGAC
ACGCGTT
ACGCGTC
ACGCGTC
ACGCGTC
ACGCGTT
ACGCGTT
ACGCGTC
AAGCGTT
ACGCGTT
ACGCGTC
ACGCGTC
GCGCGTC

---
MSN2
Correlations: 0 C,  6 A
   Total Nseqs 36,  expected n_dinuc 1.36853068419,  observed n_dinuc 4   stddev=1.14739110349   zscore=2.29343709204
   WM entries: W_{c1,n1} =0.231012658228  W_{c2,n2} = 0.164556962025
Correlations: 0 T,  6 G
   Total Nseqs 36,  expected n_dinuc 0.904182022112,  observed n_dinuc 3   stddev=0.938867634543   zscore=2.23228269969
   WM entries: W_{c1,n1} =0.104430379747  W_{c2,n2} = 0.240506329114
Correlations: 3 A,  6 G
   Total Nseqs 36,  expected n_dinuc 0.356192917802,  observed n_dinuc 2   stddev=0.593859122047   zscore=2.76800847402
   WM entries: W_{c1,n1} =0.0411392405063  W_{c2,n2} = 0.240506329114

CGGGGGC
GAAGGGT
AAGGGGC
AAGGGGC
AAGGGGG
TAAGGGC
GAGGGGG
CAAGGGA
CAGGGGC
CAGAGGG
AAGAGGG
AAGGGGG
GAGGGGT
CAGGGGC
AAGGGGG
TAGGGGG
ACGGGGT
CAGGGGG
CAGGGGA
AATGGGG
AAAGGGC
CAGGGGC
TAGGGGG
AAGGGGT
AAAGGGC
GATGGGC
AAAGGGA
TAGGGGG
GAGGGGC
CAGGGGA
AAGGGGA
AAGGGAC
AAGGGAG
AAAGGGT
AAAGGGT
CAGGGGA

---
SUT1

---
MSN4
Correlations: 0 G,  1 C
   Total Nseqs 23,  expected n_dinuc 0.140405056018,  observed n_dinuc 1   stddev=0.373561164811   zscore=2.30108219203
   WM entries: W_{c1,n1} =0.14406779661  W_{c2,n2} = 0.0423728813559
Correlations: 0 C,  2 G
   Total Nseqs 23,  expected n_dinuc 3.05504883654,  observed n_dinuc 7   stddev=1.6276523484   zscore=2.4237062462
   WM entries: W_{c1,n1} =0.228813559322  W_{c2,n2} = 0.580508474576
Correlations: 0 C,  6 A
   Total Nseqs 23,  expected n_dinuc 1.516374605,  observed n_dinuc 4   stddev=1.19012648163   zscore=2.08685835778
   WM entries: W_{c1,n1} =0.228813559322  W_{c2,n2} = 0.28813559322
Correlations: 2 T,  6 G
   Total Nseqs 23,  expected n_dinuc 0.163530594657,  observed n_dinuc 1   stddev=0.402948989204   zscore=2.07586922353
   WM entries: W_{c1,n1} =0.0381355932203  W_{c2,n2} = 0.186440677966

AAAGGGC
AAGGGGC
AAAGGGG
AAGGGGA
AAAGGGA
AAGGGGG
CAAGGGA
CAGGGGC
GCGGGGC
CAGGGGA
CAGGGGC
GAAGGGC
AAAGGGA
CAGGGGA
AATGGGG
AAAGGGA
AAAGGGC
CAGGGGC
CAGGGGT
AAAGGGA
AAGGGGC
AAAGGGT
CAGGGGA

---
SOK2

---
FHL1
Correlations: 0 T,  1 A
   Total Nseqs 49,  expected n_dinuc 0.0738221329438,  observed n_dinuc 1   stddev=0.27149754037   zscore=3.41136743188
   WM entries: W_{c1,n1} =0.0743243243243  W_{c2,n2} = 0.0202702702703
Correlations: 0 A,  6 A
   Total Nseqs 49,  expected n_dinuc 4.72759922084,  observed n_dinuc 10   stddev=2.06675417132   zscore=2.55105365327
   WM entries: W_{c1,n1} =0.713963963964  W_{c2,n2} = 0.135135135135
Correlations: 0 G,  7 C
   Total Nseqs 49,  expected n_dinuc 0.161066471877,  observed n_dinuc 1   stddev=0.400670731364   zscore=2.09382283868
   WM entries: W_{c1,n1} =0.182432432432  W_{c2,n2} = 0.018018018018
Correlations: 1 T,  6 A
   Total Nseqs 49,  expected n_dinuc 6.09964694424,  observed n_dinuc 11   stddev=2.31091910076   zscore=2.12052124808
   WM entries: W_{c1,n1} =0.921171171171  W_{c2,n2} = 0.135135135135
Correlations: 1 C,  8 C
   Total Nseqs 49,  expected n_dinuc 0.0626369612856,  observed n_dinuc 1   stddev=0.250113758366   zscore=3.74774680465
   WM entries: W_{c1,n1} =0.0202702702703  W_{c2,n2} = 0.0630630630631
Correlations: 1 G,  8 T
   Total Nseqs 49,  expected n_dinuc 0.0338040743446,  observed n_dinuc 1   stddev=0.183795412405   zscore=5.25690991418
   WM entries: W_{c1,n1} =0.0382882882883  W_{c2,n2} = 0.018018018018
Correlations: 2 G,  6 A
   Total Nseqs 49,  expected n_dinuc 6.33826393962,  observed n_dinuc 12   stddev=2.34912638244   zscore=2.41014536413
   WM entries: W_{c1,n1} =0.957207207207  W_{c2,n2} = 0.135135135135
Correlations: 3 T,  6 A
   Total Nseqs 49,  expected n_dinuc 5.36888239591,  observed n_dinuc 11   stddev=2.18646270668   zscore=2.57544644456
   WM entries: W_{c1,n1} =0.810810810811  W_{c2,n2} = 0.135135135135
Correlations: 4 T,  5 T
   Total Nseqs 49,  expected n_dinuc 2.09982955929,  observed n_dinuc 6   stddev=1.41768972907   zscore=2.75107476675
   WM entries: W_{c1,n1} =0.0990990990991  W_{c2,n2} = 0.432432432432
Correlations: 5 C,  6 A
   Total Nseqs 49,  expected n_dinuc 3.45994643292,  observed n_dinuc 9   stddev=1.79321934813   zscore=3.08944556775
   WM entries: W_{c1,n1} =0.522522522523  W_{c2,n2} = 0.135135135135
Correlations: 5 C,  8 A
   Total Nseqs 49,  expected n_dinuc 11.9944809675,  observed n_dinuc 20   stddev=3.00971892961   zscore=2.65988925205
   WM entries: W_{c1,n1} =0.522522522523  W_{c2,n2} = 0.468468468468
Correlations: 5 T,  8 A
   Total Nseqs 49,  expected n_dinuc 9.92646700755,  observed n_dinuc 3   stddev=2.81345940051   zscore=-2.46190401976
   WM entries: W_{c1,n1} =0.432432432432  W_{c2,n2} = 0.468468468468
Correlations: 6 A,  7 G
   Total Nseqs 49,  expected n_dinuc 6.26369612856,  observed n_dinuc 11   stddev=2.337307107   zscore=2.02639347532
   WM entries: W_{c1,n1} =0.135135135135  W_{c2,n2} = 0.945945945946
Correlations: 6 A,  8 G
   Total Nseqs 49,  expected n_dinuc 2.98271244217,  observed n_dinuc 7   stddev=1.6736635616   zscore=2.40029576434
   WM entries: W_{c1,n1} =0.135135135135  W_{c2,n2} = 0.45045045045
Correlations: 6 A,  9 T
   Total Nseqs 49,  expected n_dinuc 5.54784514244,  observed n_dinuc 11   stddev=2.21804209606   zscore=2.45809349933
   WM entries: W_{c1,n1} =0.135135135135  W_{c2,n2} = 0.837837837838
Correlations: 8 C,  9 C
   Total Nseqs 49,  expected n_dinuc 0.139193247301,  observed n_dinuc 1   stddev=0.372555826735   zscore=2.310544329
   WM entries: W_{c1,n1} =0.0630630630631  W_{c2,n2} = 0.045045045045

TTGCCCGGAT
ATGTACGGCT
GTGTATGGGT
ATGTTTGGGT
ATGTATGGCC
ATGCACGGAT
ATGTACGGAT
ATGTACGGAT
GTGTATAGGT
ATGTACGGAT
ATGTACGGAT
ATGCATGGGT
ATGTACAGGT
ATGTACGGAG
ATGTACGTAT
ATGCACGGAG
GTGTATGCAT
AGGTACAGGT
ATGTACATGT
ATGTCCAGGT
ATGTATGGGT
ATGTGTAGAT
ACGTACGGCT
ATGCACAGAA
ATGTACAGGT
ATGTTTGGGT
AGGTATGGTT
ATGTATGGGT
GTGTACAGAT
ATGTGTGGGT
ATGTTTGGGT
ATGTCTGGGT
TTGTATGGGT
ATGTGCGGCT
GTGTACGGAT
ATGTTTGGGT
TAGTACGGAT
GTGTACGGAG
ATGTTTAGAT
ATGTACGGAT
ATGCATGGGT
GTGCACGGAT
ATGTACGGAT
ATGTTTGGGT
ATGTACGGAG
ATGTGTGGGT
ATGTACGGAT
ATGTACAGAT
ATGTACAGGT

---
HAP4
Correlations: 0 T,  2 A
   Total Nseqs 13,  expected n_dinuc 0.167871900826,  observed n_dinuc 1   stddev=0.407067725952   zscore=2.04420062344
   WM entries: W_{c1,n1} =0.189393939394  W_{c2,n2} = 0.0681818181818
Correlations: 0 A,  10 T
   Total Nseqs 13,  expected n_dinuc 2.18457300275,  observed n_dinuc 6   stddev=1.34813517444   zscore=2.83015165658
   WM entries: W_{c1,n1} =0.462121212121  W_{c2,n2} = 0.363636363636
Correlations: 0 C,  14 G
   Total Nseqs 13,  expected n_dinuc 0.155188246097,  observed n_dinuc 1   stddev=0.391580997372   zscore=2.15743807685
   WM entries: W_{c1,n1} =0.0984848484848  W_{c2,n2} = 0.121212121212
Correlations: 1 C,  9 A
   Total Nseqs 13,  expected n_dinuc 4.87947658402,  observed n_dinuc 9   stddev=1.7458501094   zscore=2.36018166382
   WM entries: W_{c1,n1} =0.825757575758  W_{c2,n2} = 0.454545454545
Correlations: 1 G,  10 C
   Total Nseqs 13,  expected n_dinuc 0.161157024793,  observed n_dinuc 1   stddev=0.398947628689   zscore=2.10263933129
   WM entries: W_{c1,n1} =0.0681818181818  W_{c2,n2} = 0.181818181818
Correlations: 1 C,  11 G
   Total Nseqs 13,  expected n_dinuc 2.92768595041,  observed n_dinuc 6   stddev=1.50610481633   zscore=2.03990719389
   WM entries: W_{c1,n1} =0.825757575758  W_{c2,n2} = 0.272727272727
Correlations: 1 G,  14 T
   Total Nseqs 13,  expected n_dinuc 0.161157024793,  observed n_dinuc 1   stddev=0.398947628689   zscore=2.10263933129
   WM entries: W_{c1,n1} =0.0681818181818  W_{c2,n2} = 0.181818181818
Correlations: 2 A,  5 C
   Total Nseqs 13,  expected n_dinuc 0.107438016529,  observed n_dinuc 1   stddev=0.326420126581   zscore=2.73439629113
   WM entries: W_{c1,n1} =0.0681818181818  W_{c2,n2} = 0.121212121212
Correlations: 3 A,  11 G
   Total Nseqs 13,  expected n_dinuc 2.92768595041,  observed n_dinuc 6   stddev=1.50610481633   zscore=2.03990719389
   WM entries: W_{c1,n1} =0.825757575758  W_{c2,n2} = 0.272727272727
Correlations: 3 T,  14 G
   Total Nseqs 13,  expected n_dinuc 0.155188246097,  observed n_dinuc 1   stddev=0.391580997372   zscore=2.15743807685
   WM entries: W_{c1,n1} =0.0984848484848  W_{c2,n2} = 0.121212121212
Correlations: 4 A,  9 A
   Total Nseqs 13,  expected n_dinuc 5.19283746556,  observed n_dinuc 9   stddev=1.76594551071   zscore=2.15587769347
   WM entries: W_{c1,n1} =0.878787878788  W_{c2,n2} = 0.454545454545
Correlations: 5 C,  12 C
   Total Nseqs 13,  expected n_dinuc 0.525252525253,  observed n_dinuc 2   stddev=0.709950844073   zscore=2.07725293527
   WM entries: W_{c1,n1} =0.121212121212  W_{c2,n2} = 0.333333333333
Correlations: 5 C,  13 T
   Total Nseqs 13,  expected n_dinuc 0.429752066116,  observed n_dinuc 2   stddev=0.644628099174   zscore=2.4358974359
   WM entries: W_{c1,n1} =0.121212121212  W_{c2,n2} = 0.272727272727
Correlations: 8 T,  11 G
   Total Nseqs 13,  expected n_dinuc 0.537190082645,  observed n_dinuc 2   stddev=0.717629532102   zscore=2.03839147069
   WM entries: W_{c1,n1} =0.151515151515  W_{c2,n2} = 0.272727272727
Correlations: 9 A,  11 G
   Total Nseqs 13,  expected n_dinuc 1.61157024793,  observed n_dinuc 5   stddev=1.18818719579   zscore=2.85176423721
   WM entries: W_{c1,n1} =0.454545454545  W_{c2,n2} = 0.272727272727
Correlations: 10 C,  11 A
   Total Nseqs 13,  expected n_dinuc 0.501377410468,  observed n_dinuc 2   stddev=0.69429139462   zscore=2.1584922428
   WM entries: W_{c1,n1} =0.181818181818  W_{c2,n2} = 0.212121212121
Correlations: 11 C,  14 C
   Total Nseqs 13,  expected n_dinuc 0.429752066116,  observed n_dinuc 2   stddev=0.644628099174   zscore=2.4358974359
   WM entries: W_{c1,n1} =0.181818181818  W_{c2,n2} = 0.181818181818
Correlations: 11 G,  14 A
   Total Nseqs 13,  expected n_dinuc 1.82644628099,  observed n_dinuc 5   stddev=1.25293181212   zscore=2.53290218057
   WM entries: W_{c1,n1} =0.272727272727  W_{c2,n2} = 0.515151515152

ACCAACCAAATCCTC
CCCAATCAAACACCG
GGCAATCAGCCAATT
ACCAATCAATTTTCA
ACCAACCAACTTCTT
ACCAATCATACGAGA
ACCAATAAGATCAGC
GCCAATCTTAGGTAA
TCAAACCAGAGGAAA
ACCAATCAGGAGCGA
ACCAATGAAATGCCA
GCCAATGAGAAGGCC
ACCTATGAGATTGAG

---
TEC1
Correlations: 0 G,  1 C
   Total Nseqs 26,  expected n_dinuc 0.0832,  observed n_dinuc 1   stddev=0.287982221673   zscore=3.18352985359
   WM entries: W_{c1,n1} =0.08  W_{c2,n2} = 0.04
Correlations: 2 C,  4 T
   Total Nseqs 26,  expected n_dinuc 22.4848,  observed n_dinuc 26   stddev=1.74354379354   zscore=2.01612372056
   WM entries: W_{c1,n1} =0.94  W_{c2,n2} = 0.92
Correlations: 2 C,  5 T
   Total Nseqs 26,  expected n_dinuc 21.996,  observed n_dinuc 26   stddev=1.84048471876   zscore=2.17551385197
   WM entries: W_{c1,n1} =0.94  W_{c2,n2} = 0.9
Correlations: 4 T,  5 T
   Total Nseqs 26,  expected n_dinuc 21.528,  observed n_dinuc 26   stddev=1.92427025129   zscore=2.32399788803
   WM entries: W_{c1,n1} =0.92  W_{c2,n2} = 0.9

AGCATTCT
TACATTCT
TGCATTCC
TGCATTCT
CGCTTTCT
TACATTCT
CACCTTCT
GCCATTCT
AGCATTCT
AGCATTCT
AACATTCT
AGCATTCA
CTCATTCT
AACATTCT
CGCATTTT
GGCATTCT
CACTTTCT
TACATTCT
TACATTTT
TACATTCC
CTCATTCT
AACATTCC
TACATTCC
CACATTCC
AACATTCT
GGCATTCT

---
GCN4
Correlations: 6 T,  7 G
   Total Nseqs 61,  expected n_dinuc 0.125328731098,  observed n_dinuc 2   stddev=0.353654117079   zscore=5.30086086481
   WM entries: W_{c1,n1} =0.0534188034188  W_{c2,n2} = 0.0384615384615

ATGACACA
ATGACTCA
ATGAATCA
ATGACTCA
ATAACTCA
GTGAGTCT
GTGACTCA
GTGACTCA
ATGACTCA
ATGACTCC
ATGACTCC
ATGACACA
ATGACTCA
GTGACTCA
ACGACTCT
GTGACTAA
ATGACTTG
GTGACTAA
ATGACTCA
ATGACTCT
ATGACTAA
ATGACTCC
ATGACTCA
GTGAGTCA
ATGACTCT
ATGACTCA
GTGACTAA
ATGACCCT
GTGACTCA
GTGAGTCA
ATGAGTCA
ATGACTCA
ATGACTCT
ATGAGTCT
GTGAGTAA
GTGACTCA
ATGACTCG
CTGACTCA
ATGACTTG
ATGACACA
ATGACTAC
GTGACTCA
GTGAGTCA
ATGACTCT
ATGACTCA
GTGACTGA
ATGAGTAA
ATGACTCT
ATGAGTCA
GTGAGTCA
ATGACTCA
GTGAGTCA
CTGACTAT
GTGACTCA
GTGACTCT
ATGACTCT
ATGAGTCA
ATGACTCT
GTGACTCA
ATGAGTAA
ATGACTCA

---
YAP6
Correlations: 3 C,  5 T
   Total Nseqs 25,  expected n_dinuc 21.4458478904,  observed n_dinuc 25   stddev=1.74610200759   zscore=2.03547793554
   WM entries: W_{c1,n1} =0.918032786885  W_{c2,n2} = 0.934426229508
Correlations: 6 T,  7 C
   Total Nseqs 25,  expected n_dinuc 0.268744961032,  observed n_dinuc 2   stddev=0.515612264079   zscore=3.35766846442
   WM entries: W_{c1,n1} =0.0655737704918  W_{c2,n2} = 0.16393442623

CTACATAA
TTACATAT
TTACATAT
TTACATAC
TTACATCA
TTACATAA
TTACGTAA
TTACGTAT
GTACATAA
GTACATAG
TTACATAA
TTACGTAA
TTACATTC
ATACATAA
TTACATAA
TTACGTAC
TTACATAA
ATACATAC
TTACATAA
TTACATAA
GCACATAA
TTACATAG
TTACATTC
TTACATAC
TTACGTAA

---
YAP7
Correlations: 0 G,  9 A
   Total Nseqs 34,  expected n_dinuc 2.46518547907,  observed n_dinuc 6   stddev=1.51209989207   zscore=2.33768584964
   WM entries: W_{c1,n1} =0.605633802817  W_{c2,n2} = 0.119718309859
Correlations: 1 G,  6 A
   Total Nseqs 34,  expected n_dinuc 0.0472128545923,  observed n_dinuc 1   stddev=0.217134276868   zscore=4.3880089277
   WM entries: W_{c1,n1} =0.0281690140845  W_{c2,n2} = 0.0492957746479
Correlations: 1 T,  7 C
   Total Nseqs 34,  expected n_dinuc 0.171989684586,  observed n_dinuc 1   stddev=0.41366613507   zscore=2.00163911236
   WM entries: W_{c1,n1} =0.0422535211268  W_{c2,n2} = 0.119718309859
Correlations: 2 C,  9 A
   Total Nseqs 34,  expected n_dinuc 0.114659789724,  observed n_dinuc 1   stddev=0.338043069969   zscore=2.61901600396
   WM entries: W_{c1,n1} =0.0281690140845  W_{c2,n2} = 0.119718309859
Correlations: 3 G,  9 A
   Total Nseqs 34,  expected n_dinuc 0.917278317794,  observed n_dinuc 3   stddev=0.944738732833   zscore=2.20454778641
   WM entries: W_{c1,n1} =0.225352112676  W_{c2,n2} = 0.119718309859
Correlations: 5 T,  8 G
   Total Nseqs 34,  expected n_dinuc 0.143324737155,  observed n_dinuc 1   stddev=0.377783749339   zscore=2.26763396875
   WM entries: W_{c1,n1} =0.119718309859  W_{c2,n2} = 0.0352112676056
Correlations: 5 A,  9 A
   Total Nseqs 34,  expected n_dinuc 0.143324737155,  observed n_dinuc 1   stddev=0.377783749339   zscore=2.26763396875
   WM entries: W_{c1,n1} =0.0352112676056  W_{c2,n2} = 0.119718309859

CATTACTAAG
TATTACTAAT
TCTGATTAAT
TCTTACTAAT
CATTACTAAG
GCTGACTAAA
GCTTACTAAG
GCTGACTAAA
GATTATTAGT
GATTATTAAA
GCTGAGTAAT
AATTACTAAG
GCTTACTAAT
GCGGACTAAT
GCTTATTAAT
GCTTACTAAT
GATTAGTAAT
TATTACTAAT
GCTTACTCAG
TATTACTAAT
GATGAGTAAA
TCTTACTAAG
GGTTACAAAG
GATTAGTAAT
GCTTATTCAT
GCCTACTAAA
GATTAATAAA
TATTACTAAT
GTTTACTCAT
TCTGACTAAT
GATTACTAAG
GATTACTCAT
TATTACTAAT
GATGAGTGAT

---
NDD1

---
AFT2
Correlations: 0 A,  6 G
   Total Nseqs 32,  expected n_dinuc 0.0570282913789,  observed n_dinuc 1   stddev=0.238593083127   zscore=3.9522172909
   WM entries: W_{c1,n1} =0.0597014925373  W_{c2,n2} = 0.0298507462687

TTCACCC
TACACCC
TGCACCT
TACACGC
TGCACCC
TGAACCC
AGCACCC
GACACCC
CGCACCC
AGCACCC
GGCAGCC
TGCACGT
CGCACCC
GACACCC
TGCACCT
TGTACCC
CACACCC
TGCACCT
GGCACCC
GACACCC
AGCACCG
GACACCC
CGCACCC
CACACCC
TGCACCC
TGCACCC
TACACCC
TGTACCC
GGCACCC
TGCACCC
GGCACAC
TACACCC

---
SUM1
Correlations: 0 G,  2 T
   Total Nseqs 17,  expected n_dinuc 0.144557823129,  observed n_dinuc 1   stddev=0.37858762518   zscore=2.25956190846
   WM entries: W_{c1,n1} =0.119047619048  W_{c2,n2} = 0.0714285714286
Correlations: 0 A,  9 C
   Total Nseqs 17,  expected n_dinuc 1.77324263039,  observed n_dinuc 5   stddev=1.26026923572   zscore=2.56037144935
   WM entries: W_{c1,n1} =0.547619047619  W_{c2,n2} = 0.190476190476
Correlations: 0 G,  13 G
   Total Nseqs 17,  expected n_dinuc 0.481859410431,  observed n_dinuc 2   stddev=0.684252339329   zscore=2.21868527488
   WM entries: W_{c1,n1} =0.119047619048  W_{c2,n2} = 0.238095238095
Correlations: 2 T,  12 G
   Total Nseqs 17,  expected n_dinuc 0.144557823129,  observed n_dinuc 1   stddev=0.37858762518   zscore=2.25956190846
   WM entries: W_{c1,n1} =0.0714285714286  W_{c2,n2} = 0.119047619048
Correlations: 3 T,  8 C
   Total Nseqs 17,  expected n_dinuc 3.60430839002,  observed n_dinuc 7   stddev=1.68526841395   zscore=2.01492627635
   WM entries: W_{c1,n1} =0.52380952381  W_{c2,n2} = 0.404761904762
Correlations: 5 A,  9 C
   Total Nseqs 17,  expected n_dinuc 1.31065759637,  observed n_dinuc 4   stddev=1.09982233334   zscore=2.44525167576
   WM entries: W_{c1,n1} =0.404761904762  W_{c2,n2} = 0.190476190476
Correlations: 8 C,  9 A
   Total Nseqs 17,  expected n_dinuc 2.94897959184,  observed n_dinuc 8   stddev=1.5612244898   zscore=3.23529411765
   WM entries: W_{c1,n1} =0.404761904762  W_{c2,n2} = 0.428571428571
Correlations: 8 G,  9 A
   Total Nseqs 17,  expected n_dinuc 3.81632653061,  observed n_dinuc 0   stddev=1.72034885026   zscore=-2.21834457007
   WM entries: W_{c1,n1} =0.52380952381  W_{c2,n2} = 0.428571428571
Correlations: 8 G,  9 C
   Total Nseqs 17,  expected n_dinuc 1.69614512472,  observed n_dinuc 5   stddev=1.23568411241   zscore=2.67370506921
   WM entries: W_{c1,n1} =0.52380952381  W_{c2,n2} = 0.190476190476
Correlations: 10 G,  12 G
   Total Nseqs 17,  expected n_dinuc 0.337301587302,  observed n_dinuc 2   stddev=0.574986169825   zscore=2.8917189664
   WM entries: W_{c1,n1} =0.166666666667  W_{c2,n2} = 0.119047619048
Correlations: 12 T,  13 T
   Total Nseqs 17,  expected n_dinuc 2.63095238095,  observed n_dinuc 6   stddev=1.49123478337   zscore=2.25923352688
   WM entries: W_{c1,n1} =0.309523809524  W_{c2,n2} = 0.5

TGATGACACAAATT
AAATGTCAGTAATT
AAGTGACACTGACG
GTGTGACAGTAATT
ATGCGACAGCGAGT
ACGTGACAGCAAAG
ATGCGACAGCAATT
CCGCGTCACAAAAT
GATTGACACAGAGG
TTGCATCAGTGAAT
AAGCGTCACAAATT
ATGTGCCACAAAAT
TAATGACACAAAAT
AAACGACAGCAATT
AAGTGTCAGCAAAC
GTATGTCACAAAAG
ATGTGTCACAAATA

---
SWI5
Correlations: 0 C,  3 G
   Total Nseqs 31,  expected n_dinuc 0.287037037037,  observed n_dinuc 2   stddev=0.533272244444   zscore=3.21217348326
   WM entries: W_{c1,n1} =0.166666666667  W_{c2,n2} = 0.0555555555556
Correlations: 0 T,  3 T
   Total Nseqs 31,  expected n_dinuc 15.1591435185,  observed n_dinuc 21   stddev=2.78320896749   zscore=2.09860508129
   WM entries: W_{c1,n1} =0.541666666667  W_{c2,n2} = 0.902777777778
Correlations: 0 T,  4 T
   Total Nseqs 31,  expected n_dinuc 0.93287037037,  observed n_dinuc 3   stddev=0.951208642924   zscore=2.1731611093
   WM entries: W_{c1,n1} =0.541666666667  W_{c2,n2} = 0.0555555555556
Correlations: 0 C,  7 G
   Total Nseqs 31,  expected n_dinuc 1.29166666667,  observed n_dinuc 4   stddev=1.1125858269   zscore=2.43426913039
   WM entries: W_{c1,n1} =0.166666666667  W_{c2,n2} = 0.25
Correlations: 4 T,  6 T
   Total Nseqs 31,  expected n_dinuc 0.741512345679,  observed n_dinuc 3   stddev=0.850749994687   zscore=2.65470193174
   WM entries: W_{c1,n1} =0.0555555555556  W_{c2,n2} = 0.430555555556
Correlations: 4 T,  7 T
   Total Nseqs 31,  expected n_dinuc 0.813271604938,  observed n_dinuc 3   stddev=0.889907734429   zscore=2.4572529381
   WM entries: W_{c1,n1} =0.0555555555556  W_{c2,n2} = 0.472222222222
Correlations: 6 T,  7 G
   Total Nseqs 31,  expected n_dinuc 3.33680555556,  observed n_dinuc 7   stddev=1.72558265902   zscore=2.12287393206
   WM entries: W_{c1,n1} =0.430555555556  W_{c2,n2} = 0.25

TGCTGGGC
GGCTGGCG
TGCTGCTG
TGCTGTCT
CGCGGGTG
CGCTGTAT
GGTTGGTT
TGCTGTGA
AGCTGGTG
GGCTGGCT
TGCTGGTC
CGCTGGTG
CGCTGGTG
TGCTGTGT
TGCTGAAA
TGCTGGCT
TGCTGGCT
CGCGGGGC
TGCTTGTT
TGCTGTCT
TGCTTGTT
TGCTGGTT
TGCTGAAG
TGCTTGTT
TGCTGGAG
TACTGGTG
TGCTGAGG
TGCTGGGT
TGCTGGAT
TGCTGCTA
CGCTGTTG

---
SWI4
Correlations: 0 T,  1 C
   Total Nseqs 72,  expected n_dinuc 12.3819322743,  observed n_dinuc 19   stddev=3.20196744402   zscore=2.06687539502
   WM entries: W_{c1,n1} =0.195488721805  W_{c2,n2} = 0.87969924812
Correlations: 0 T,  4 G
   Total Nseqs 72,  expected n_dinuc 11.1119905026,  observed n_dinuc 19   stddev=3.06545941648   zscore=2.57318999397
   WM entries: W_{c1,n1} =0.195488721805  W_{c2,n2} = 0.789473684211
Correlations: 0 G,  6 G
   Total Nseqs 72,  expected n_dinuc 0.447735881056,  observed n_dinuc 2   stddev=0.66704693339   zscore=2.32706881816
   WM entries: W_{c1,n1} =0.165413533835  W_{c2,n2} = 0.0375939849624
Correlations: 0 T,  8 A
   Total Nseqs 72,  expected n_dinuc 7.93713607327,  observed n_dinuc 14   stddev=2.65747287074   zscore=2.28143963142
   WM entries: W_{c1,n1} =0.195488721805  W_{c2,n2} = 0.563909774436
Correlations: 1 C,  4 G
   Total Nseqs 72,  expected n_dinuc 50.0039572616,  observed n_dinuc 58   stddev=3.90848290584   zscore=2.04581750287
   WM entries: W_{c1,n1} =0.87969924812  W_{c2,n2} = 0.789473684211
Correlations: 1 C,  8 A
   Total Nseqs 72,  expected n_dinuc 35.7171123297,  observed n_dinuc 45   stddev=4.24250969777   zscore=2.18806516228
   WM entries: W_{c1,n1} =0.87969924812  W_{c2,n2} = 0.563909774436
Correlations: 2 A,  4 C
   Total Nseqs 72,  expected n_dinuc 3.93193510091,  observed n_dinuc 0   stddev=1.92800707996   zscore=-2.03937793682
   WM entries: W_{c1,n1} =0.345864661654  W_{c2,n2} = 0.157894736842
Correlations: 7 C,  8 C
   Total Nseqs 72,  expected n_dinuc 0.0895471762112,  observed n_dinuc 1   stddev=0.299058197384   zscore=3.04440015941
   WM entries: W_{c1,n1} =0.015037593985  W_{c2,n2} = 0.0827067669173

GCATGAAAC
GCGCGAGAA
GCGCTAAAA
CCGCTAAAA
CCGTGAAAA
GCACGAAAA
CGGCGAAAA
CCGCGGAAA
ACGCCAAAG
ACGCCAAAA
ACGCGAGAA
TCGCGAAAA
CCGCCGAAC
GCAAGAAAA
GCGCGAAAT
ACACGAAAA
ACATGAAAA
GAACGAAAG
ACGCGTAAA
ACGCCAAAA
ACGCCAAAA
ACGCCAAAT
GCGCGAAAC
TCGCGAAAG
TCGGGAAAA
GCAAGAAAA
GCGCGAAAA
AAGCCAAAA
CCGCGGAAC
ACGCGAAAA
ACGCGAAAA
ACGCGAAAA
ACGCGAACC
ACGCGAATT
TCGCGAAAA
TCACGAATA
ACGCGAAAG
CCGCGAAAA
TCGCGAAAA
GCACGGAAG
GCGCGAGAG
ACAGGAAAA
GCGCGAAAA
GCACGGAAA
ACGCGAAAG
TCACGAAAG
TCGCGGAAA
CCACGAAAA
TCGCGAAAA
CCACGAAAA
TCACGAAAT
TCACGAAAA
TCACGAAAA
CCACGAAAA
TCACGAAAA
TCACGAAAA
TCGCGTAAA
ACACGTAAG
ACGCCAAAA
ACGCGAAAA
ACACGTAAT
CCGCGAAAA
GCGCCAAAA
TCGCGAAAT
CCACGAAAT
AAGCGAAAT
TCGCGGAAA
GCGGGAAAA
ACGCGAAAG
GCGCGAAAT
TCACGTAAA
TCACGAAAC

---
SWI6
Correlations: 0 T,  3 A
   Total Nseqs 67,  expected n_dinuc 0.265137117347,  observed n_dinuc 2   stddev=0.51389483173   zscore=3.37591035274
   WM entries: W_{c1,n1} =0.0303571428571  W_{c2,n2} = 0.130357142857
Correlations: 2 C,  4 C
   Total Nseqs 67,  expected n_dinuc 60.6896938776,  observed n_dinuc 67   stddev=2.39081122448   zscore=2.63939957192
   WM entries: W_{c1,n1} =0.942857142857  W_{c2,n2} = 0.960714285714

AACGCG
GGCGCG
GACGCG
AACGCG
GGCGCA
AGCGCA
GACACA
AACGCG
GACGCG
GACGCG
GACGCA
TACACG
AACGCG
AACGCG
AACGCG
GACGCA
AACGCG
AACGCG
AACGCG
AACGCA
AACGCG
GACGCG
GACACG
GACACG
GACGCA
GACGCG
GACGCG
GACGCG
GACGCG
AACGCG
TACGCG
GACGCG
GACGCG
AACGCG
GACGCG
GACACG
AACGCG
GGCGCG
AACGCG
GACGCG
CACGCG
AACGCA
GACGCG
GACGCG
AACGCA
GACGCG
GACGCG
AACGCG
AACGCG
AACGCG
TACACG
AACGCG
GCCGCG
GACGCG
GACGCG
GGCGCG
GACGCG
GACGCG
AACGCG
GACACG
GTCGCG
GACACG
AACGCG
GACGCG
AACGCA
GGCGCG
AACGCG

---
TYE7
Correlations: 0 C,  1 A
   Total Nseqs 31,  expected n_dinuc 0.104537963867,  observed n_dinuc 1   stddev=0.322777697095   zscore=2.77423763845
   WM entries: W_{c1,n1} =0.06640625  W_{c2,n2} = 0.05078125
Correlations: 1 G,  3 C
   Total Nseqs 31,  expected n_dinuc 0.0723724365234,  observed n_dinuc 1   stddev=0.268707045339   zscore=3.45218921337
   WM entries: W_{c1,n1} =0.06640625  W_{c2,n2} = 0.03515625
Correlations: 2 G,  4 G
   Total Nseqs 31,  expected n_dinuc 0.172180175781,  observed n_dinuc 1   stddev=0.413792040503   zscore=2.00056971423
   WM entries: W_{c1,n1} =0.05078125  W_{c2,n2} = 0.109375
Correlations: 2 C,  5 G
   Total Nseqs 31,  expected n_dinuc 24.2528076172,  observed n_dinuc 29   stddev=2.29753274972   zscore=2.06621315122
   WM entries: W_{c1,n1} =0.86328125  W_{c2,n2} = 0.90625

GTCTCGTG
ATCACGTG
ATCACGTG
ATCAGGTG
GTCACGTG
ATCACGTG
ACCACGTG
CTCACGTG
ATCACGTG
ACCACGTG
GTCACGTG
GTCACGTC
ATCGCGTG
ATCACGTG
GTCACGTG
CACACGTG
GTCACGTG
ATCACGAG
GTGAGGTG
ATCAGGTG
ATCACGTG
GTCACGTG
ATTACGTG
ATCTCGTG
GTCACGAG
GCCACGTG
ATCACGAG
GCCACGTG
GGCCCGTG
ATCGCGTG
CCCACGTG

---
RCS1
Correlations: 0 G,  4 G
   Total Nseqs 22,  expected n_dinuc 0.16598079561,  observed n_dinuc 1   stddev=0.405867638462   zscore=2.05490442044
   WM entries: W_{c1,n1} =0.203703703704  W_{c2,n2} = 0.037037037037
Correlations: 0 A,  6 G
   Total Nseqs 22,  expected n_dinuc 0.135802469136,  observed n_dinuc 1   stddev=0.367374716453   zscore=2.35235984448
   WM entries: W_{c1,n1} =0.111111111111  W_{c2,n2} = 0.0555555555556

TTCACCC
CGCACCT
TGCACCC
TGCGCCT
GGCACCT
AGCACCC
GGCAGCC
TGCACCT
TGTACCC
TACACCG
TGCACCT
GGCACCC
TGCACCT
GCCACCC
AGCACCG
GGCGCCC
AGCACCT
TACACCT
GGCACCC
TGCACCC
TGCACCC
AACACCT

---
STE12
Correlations: 1 G,  2 A
   Total Nseqs 68,  expected n_dinuc 60.1117018484,  observed n_dinuc 66   stddev=2.64068570246   zscore=2.22983679814
   WM entries: W_{c1,n1} =0.94384057971  W_{c2,n2} = 0.936594202899
Correlations: 1 G,  3 A
   Total Nseqs 68,  expected n_dinuc 60.9255933627,  observed n_dinuc 67   stddev=2.51762149092   zscore=2.41275611095
   WM entries: W_{c1,n1} =0.94384057971  W_{c2,n2} = 0.949275362319
Correlations: 1 G,  4 A
   Total Nseqs 68,  expected n_dinuc 62.3208359588,  observed n_dinuc 68   stddev=2.28141548745   zscore=2.48931598493
   WM entries: W_{c1,n1} =0.94384057971  W_{c2,n2} = 0.971014492754

TGAAACA
TGAAACA
GGAAACG
CGAGACA
TGAAATA
AGAAACA
AGAAACA
TGAAACA
TGAAACA
TGAAACA
TGAAACA
AGAAACA
TGAAACA
GGAAACT
TGAAACG
TGAAACG
GGAAACG
AGAAACA
TGAAACA
TGAAACA
GGAAACG
TGAAAAA
TGAAAAA
TGAAACA
GGAAACA
TGAAATA
TGGAACA
TGAAACT
GGAAACA
CGAAACA
AGAAACA
TGAAACA
TGAAACG
TGAAACT
TGAAACG
TGAAACA
CGAAACA
TGAAATA
TGAAACA
TGAAACA
TGAAACC
CGAAACA
TGAAACA
TGAAACA
TGAAACG
AGAAACG
TGAAACA
TGAAACG
CGAAACA
TGAAACG
TGAAACA
TGAAACA
TGAAACT
TGAAAAA
TGAAACA
AGAAACG
TGAAACT
TGAAACA
TGAAACA
TGTAACA
TGAAACA
TGAAACA
GGAAACA
TGAAACA
CGAAACA
TGAAACG
AGAAACA
AGAAACA

---
NRG1
Correlations: 4 C,  5 C
   Total Nseqs 40,  expected n_dinuc 36.0888888889,  observed n_dinuc 40   stddev=1.8784811306   zscore=2.08206036643
   WM entries: W_{c1,n1} =0.933333333333  W_{c2,n2} = 0.966666666667

GGTCCCT
GGTCCCT
GCTCCCT
GGACCCA
CGACCCT
AGTCCCG
GGACCCT
GGAACCT
AAACCCT
GGACCCT
AGACCCT
GGACCCT
AGACCCA
GGACCCC
GGACCCT
GTACCCC
GGAACCT
GGACCCT
GGACCCT
GGACCCT
GTACCCT
GTTCCCT
GCACCCT
AGACCCT
AGACCCT
AGACCCC
GGACCCT
GAACCCT
AGATCCT
AAACCCT
AGACCCT
GGGCCCA
AGTCCCT
AGACCCC
AGACCCT
GGACCCT
GAACCCT
AGACCCT
GGACCCT
GGCCCCT

---
UME6
Correlations: 0 A,  5 A
   Total Nseqs 38,  expected n_dinuc 0.211938885884,  observed n_dinuc 2   stddev=0.459082596979   zscore=3.89485710389
   WM entries: W_{c1,n1} =0.0959302325581  W_{c2,n2} = 0.0581395348837
Correlations: 0 G,  6 G
   Total Nseqs 38,  expected n_dinuc 0.0642239048134,  observed n_dinuc 1   stddev=0.253210110017   zscore=3.6956506007
   WM entries: W_{c1,n1} =0.0726744186047  W_{c2,n2} = 0.0232558139535
Correlations: 0 A,  7 A
   Total Nseqs 38,  expected n_dinuc 0.169551108707,  observed n_dinuc 1   stddev=0.410846192005   zscore=2.02131334659
   WM entries: W_{c1,n1} =0.0959302325581  W_{c2,n2} = 0.046511627907
Correlations: 0 C,  7 T
   Total Nseqs 38,  expected n_dinuc 0.372498647918,  observed n_dinuc 2   stddev=0.607327913209   zscore=2.67977367199
   WM entries: W_{c1,n1} =0.0843023255814  W_{c2,n2} = 0.116279069767
Correlations: 0 G,  8 T
   Total Nseqs 38,  expected n_dinuc 0.128447809627,  observed n_dinuc 1   stddev=0.357789923883   zscore=2.43593274208
   WM entries: W_{c1,n1} =0.0726744186047  W_{c2,n2} = 0.046511627907
Correlations: 4 A,  9 C
   Total Nseqs 38,  expected n_dinuc 0.0822065981612,  observed n_dinuc 1   stddev=0.286406630572   zscore=3.20451171122
   WM entries: W_{c1,n1} =0.0232558139535  W_{c2,n2} = 0.093023255814
Correlations: 5 A,  7 A
   Total Nseqs 38,  expected n_dinuc 0.102758247701,  observed n_dinuc 1   stddev=0.320125557407   zscore=2.80278075755
   WM entries: W_{c1,n1} =0.0581395348837  W_{c2,n2} = 0.046511627907
Correlations: 5 C,  7 G
   Total Nseqs 38,  expected n_dinuc 0.169551108707,  observed n_dinuc 1   stddev=0.410846192005   zscore=2.02131334659
   WM entries: W_{c1,n1} =0.0348837209302  W_{c2,n2} = 0.127906976744
Correlations: 6 G,  8 T
   Total Nseqs 38,  expected n_dinuc 0.0411032990806,  observed n_dinuc 1   stddev=0.202629807899   zscore=4.73225884613
   WM entries: W_{c1,n1} =0.0232558139535  W_{c2,n2} = 0.046511627907

TACCCGCCGG
TAGCCGCCGA
GAGCCGCCCA
TAGCCGCGAC
TAGCCGCCAG
TAGCCGCCGA
TAGCCGCCCA
CTACCGCCAG
TAGCCGCCCA
TAGCCGCCGG
AAGCCACAGA
TAGCCGCCGA
TTGCCGCCGA
TAGCCGCCGA
TAGCCGCCCA
TAGCCGCCGA
TAGCCGCTGA
CAGCCGCTAA
TAGCCGCCAA
TTGCCGCCGA
TAGCCGCTGA
TAGCCGCCAA
TAGCCGCCCA
TAGCCGCTAA
GAGCCGGCTA
TAGCCGCCAC
TAGCCGCCCA
TAGCCGCCCG
TTCCCGCTGA
TAGCAGCCCC
CTGCCGCTGA
TAGCCGCCCA
AAACCACCGA
TAGCCGCCGA
TAGCCGCCGA
TAGCCCCGGA
TAGCCGCCAA
TTGCCGCCGA

---
MCM1
Correlations: 0 T,  1 T
   Total Nseqs 25,  expected n_dinuc 9.69529085873,  observed n_dinuc 15   stddev=2.43625619862   zscore=2.17740200898
   WM entries: W_{c1,n1} =0.631578947368  W_{c2,n2} = 0.614035087719
Correlations: 0 C,  3 G
   Total Nseqs 25,  expected n_dinuc 0.138504155125,  observed n_dinuc 1   stddev=0.371129113767   zscore=2.32128338338
   WM entries: W_{c1,n1} =0.157894736842  W_{c2,n2} = 0.0350877192982
Correlations: 0 T,  9 T
   Total Nseqs 25,  expected n_dinuc 10.3878116343,  observed n_dinuc 19   stddev=2.46405081366   zscore=3.49513423907
   WM entries: W_{c1,n1} =0.631578947368  W_{c2,n2} = 0.657894736842
Correlations: 0 T,  12 G
   Total Nseqs 25,  expected n_dinuc 13.8504155125,  observed n_dinuc 20   stddev=2.48536820567   zscore=2.47431526383
   WM entries: W_{c1,n1} =0.631578947368  W_{c2,n2} = 0.877192982456
Correlations: 0 T,  13 A
   Total Nseqs 25,  expected n_dinuc 11.3573407202,  observed n_dinuc 17   stddev=2.4895327254   zscore=2.26655356735
   WM entries: W_{c1,n1} =0.631578947368  W_{c2,n2} = 0.719298245614
Correlations: 0 T,  14 A
   Total Nseqs 25,  expected n_dinuc 13.296398892,  observed n_dinuc 19   stddev=2.49492083085   zscore=2.2860850082
   WM entries: W_{c1,n1} =0.631578947368  W_{c2,n2} = 0.842105263158
Correlations: 0 T,  15 A
   Total Nseqs 25,  expected n_dinuc 13.296398892,  observed n_dinuc 19   stddev=2.49492083085   zscore=2.2860850082
   WM entries: W_{c1,n1} =0.631578947368  W_{c2,n2} = 0.842105263158
Correlations: 1 G,  3 G
   Total Nseqs 25,  expected n_dinuc 0.169282856263,  observed n_dinuc 1   stddev=0.410044618117   zscore=2.025918905
   WM entries: W_{c1,n1} =0.19298245614  W_{c2,n2} = 0.0350877192982
Correlations: 1 A,  4 A
   Total Nseqs 25,  expected n_dinuc 0.153893505694,  observed n_dinuc 1   stddev=0.391083337986   zscore=2.16349409991
   WM entries: W_{c1,n1} =0.175438596491  W_{c2,n2} = 0.0350877192982
Correlations: 1 A,  5 G
   Total Nseqs 25,  expected n_dinuc 0.461680517082,  observed n_dinuc 2   stddev=0.673167557959   zscore=2.28519551296
   WM entries: W_{c1,n1} =0.175438596491  W_{c2,n2} = 0.105263157895
Correlations: 1 T,  9 T
   Total Nseqs 25,  expected n_dinuc 10.0992613112,  observed n_dinuc 17   stddev=2.45345840599   zscore=2.81265770472
   WM entries: W_{c1,n1} =0.614035087719  W_{c2,n2} = 0.657894736842
Correlations: 2 G,  6 G
   Total Nseqs 25,  expected n_dinuc 0.423207140659,  observed n_dinuc 2   stddev=0.645013929541   zscore=2.44458729823
   WM entries: W_{c1,n1} =0.0877192982456  W_{c2,n2} = 0.19298245614
Correlations: 2 G,  14 C
   Total Nseqs 25,  expected n_dinuc 0.115420129271,  observed n_dinuc 1   stddev=0.33895022794   zscore=2.60976331571
   WM entries: W_{c1,n1} =0.0877192982456  W_{c2,n2} = 0.0526315789474
Correlations: 3 A,  7 A
   Total Nseqs 25,  expected n_dinuc 0.484764542936,  observed n_dinuc 2   stddev=0.68946695095   zscore=2.19769120909
   WM entries: W_{c1,n1} =0.0526315789474  W_{c2,n2} = 0.368421052632
Correlations: 3 G,  8 A
   Total Nseqs 25,  expected n_dinuc 0.0500153893506,  observed n_dinuc 1   stddev=0.223417384694   zscore=4.25206217479
   WM entries: W_{c1,n1} =0.0350877192982  W_{c2,n2} = 0.0570175438596
Correlations: 3 C,  9 T
   Total Nseqs 25,  expected n_dinuc 14.716066482,  observed n_dinuc 20   stddev=2.46039874287   zscore=2.14759234995
   WM entries: W_{c1,n1} =0.894736842105  W_{c2,n2} = 0.657894736842
Correlations: 3 G,  10 C
   Total Nseqs 25,  expected n_dinuc 0.119267466913,  observed n_dinuc 1   stddev=0.344526454378   zscore=2.55635676708
   WM entries: W_{c1,n1} =0.0350877192982  W_{c2,n2} = 0.135964912281
Correlations: 3 A,  13 G
   Total Nseqs 25,  expected n_dinuc 0.115420129271,  observed n_dinuc 1   stddev=0.33895022794   zscore=2.60976331571
   WM entries: W_{c1,n1} =0.0526315789474  W_{c2,n2} = 0.0877192982456
Correlations: 4 A,  5 G
   Total Nseqs 25,  expected n_dinuc 0.0923361034164,  observed n_dinuc 1   stddev=0.303306882838   zscore=2.99255950967
   WM entries: W_{c1,n1} =0.0350877192982  W_{c2,n2} = 0.105263157895
Correlations: 4 T,  5 T
   Total Nseqs 25,  expected n_dinuc 0.492459218221,  observed n_dinuc 2   stddev=0.694808300869   zscore=2.16972189292
   WM entries: W_{c1,n1} =0.0701754385965  W_{c2,n2} = 0.280701754386
Correlations: 4 A,  6 C
   Total Nseqs 25,  expected n_dinuc 0.138504155125,  observed n_dinuc 1   stddev=0.371129113767   zscore=2.32128338338
   WM entries: W_{c1,n1} =0.0350877192982  W_{c2,n2} = 0.157894736842
Correlations: 4 A,  8 C
   Total Nseqs 25,  expected n_dinuc 0.0500153893506,  observed n_dinuc 1   stddev=0.223417384694   zscore=4.25206217479
   WM entries: W_{c1,n1} =0.0350877192982  W_{c2,n2} = 0.0570175438596
Correlations: 4 T,  10 G
   Total Nseqs 25,  expected n_dinuc 0.39242843952,  observed n_dinuc 2   stddev=0.621504976902   zscore=2.58657874068
   WM entries: W_{c1,n1} =0.0701754385965  W_{c2,n2} = 0.223684210526
Correlations: 4 T,  15 G
   Total Nseqs 25,  expected n_dinuc 0.153893505694,  observed n_dinuc 1   stddev=0.391083337986   zscore=2.16349409991
   WM entries: W_{c1,n1} =0.0701754385965  W_{c2,n2} = 0.0877192982456
Correlations: 5 T,  6 G
   Total Nseqs 25,  expected n_dinuc 1.35426285011,  observed n_dinuc 4   stddev=1.13176929426   zscore=2.33770006248
   WM entries: W_{c1,n1} =0.280701754386  W_{c2,n2} = 0.19298245614
Correlations: 5 G,  8 C
   Total Nseqs 25,  expected n_dinuc 0.150046168052,  observed n_dinuc 1   stddev=0.386193751826   zscore=2.20084822172
   WM entries: W_{c1,n1} =0.105263157895  W_{c2,n2} = 0.0570175438596
Correlations: 5 T,  9 T
   Total Nseqs 25,  expected n_dinuc 4.61680517082,  observed n_dinuc 10   stddev=1.94015709967   zscore=2.77461800907
   WM entries: W_{c1,n1} =0.280701754386  W_{c2,n2} = 0.657894736842
Correlations: 5 T,  12 G
   Total Nseqs 25,  expected n_dinuc 6.15574022776,  observed n_dinuc 11   stddev=2.15406933911   zscore=2.24888757492
   WM entries: W_{c1,n1} =0.280701754386  W_{c2,n2} = 0.877192982456
Correlations: 5 T,  13 T
   Total Nseqs 25,  expected n_dinuc 0.861803631887,  observed n_dinuc 3   stddev=0.912192639682   zscore=2.34401843985
   WM entries: W_{c1,n1} =0.280701754386  W_{c2,n2} = 0.122807017544
Correlations: 6 G,  9 T
   Total Nseqs 25,  expected n_dinuc 3.17405355494,  observed n_dinuc 7   stddev=1.66465279147   zscore=2.29834501505
   WM entries: W_{c1,n1} =0.19298245614  W_{c2,n2} = 0.657894736842
Correlations: 6 T,  11 A
   Total Nseqs 25,  expected n_dinuc 0.707910126193,  observed n_dinuc 3   stddev=0.829376064474   zscore=2.76363156834
   WM entries: W_{c1,n1} =0.280701754386  W_{c2,n2} = 0.100877192982
Correlations: 8 T,  9 T
   Total Nseqs 25,  expected n_dinuc 13.3454524469,  observed n_dinuc 19   stddev=2.49427512644   zscore=2.2670103603
   WM entries: W_{c1,n1} =0.811403508772  W_{c2,n2} = 0.657894736842
Correlations: 9 T,  10 A
   Total Nseqs 25,  expected n_dinuc 7.14162049861,  observed n_dinuc 12   stddev=2.2586524223   zscore=2.15100803179
   WM entries: W_{c1,n1} =0.657894736842  W_{c2,n2} = 0.434210526316
Correlations: 9 T,  11 G
   Total Nseqs 25,  expected n_dinuc 13.7782779317,  observed n_dinuc 20   stddev=2.48689368916   zscore=2.50180459883
   WM entries: W_{c1,n1} =0.657894736842  W_{c2,n2} = 0.837719298246
Correlations: 9 T,  12 G
   Total Nseqs 25,  expected n_dinuc 14.4275161588,  observed n_dinuc 23   stddev=2.47009863331   zscore=3.47050264535
   WM entries: W_{c1,n1} =0.657894736842  W_{c2,n2} = 0.877192982456
Correlations: 9 T,  13 A
   Total Nseqs 25,  expected n_dinuc 11.8305632502,  observed n_dinuc 18   stddev=2.49641226113   zscore=2.47132128208
   WM entries: W_{c1,n1} =0.657894736842  W_{c2,n2} = 0.719298245614
Correlations: 9 G,  14 G
   Total Nseqs 25,  expected n_dinuc 0.169282856263,  observed n_dinuc 1   stddev=0.410044618117   zscore=2.025918905
   WM entries: W_{c1,n1} =0.0964912280702  W_{c2,n2} = 0.0701754385965
Correlations: 9 T,  14 A
   Total Nseqs 25,  expected n_dinuc 13.8504155125,  observed n_dinuc 22   stddev=2.48536820567   zscore=3.27902500279
   WM entries: W_{c1,n1} =0.657894736842  W_{c2,n2} = 0.842105263158
Correlations: 9 T,  15 A
   Total Nseqs 25,  expected n_dinuc 13.8504155125,  observed n_dinuc 21   stddev=2.48536820567   zscore=2.87667013331
   WM entries: W_{c1,n1} =0.657894736842  W_{c2,n2} = 0.842105263158
Correlations: 10 T,  13 G
   Total Nseqs 25,  expected n_dinuc 0.452062172976,  observed n_dinuc 2   stddev=0.666249026001   zscore=2.32336223636
   WM entries: W_{c1,n1} =0.206140350877  W_{c2,n2} = 0.0877192982456
Correlations: 12 G,  14 A
   Total Nseqs 25,  expected n_dinuc 18.4672206833,  observed n_dinuc 23   stddev=2.19674556849   zscore=2.06340660554
   WM entries: W_{c1,n1} =0.877192982456  W_{c2,n2} = 0.842105263158
Correlations: 12 G,  15 A
   Total Nseqs 25,  expected n_dinuc 18.4672206833,  observed n_dinuc 23   stddev=2.19674556849   zscore=2.06340660554
   WM entries: W_{c1,n1} =0.877192982456  W_{c2,n2} = 0.842105263158

TTTCCCTATTGAGAAA
TATCAGCTCTGGGAAA
CGAGCCATATCGGAAA
TTTCCTAACTAGGAAA
TTGCCCGTTTGGGACA
TTTCTTTTTTAAGAAG
TAACCGTTTCCAGAAA
TTTCTTCTTTGGGTAA
TTTCCTAAGTGGGTAA
TGTCCTGATTCGGAAA
TTACCAAATTAGGAAA
TTTCCAAATTAGGAAA
TTACCCAATTAGGAAA
TTTCCCGTTTAGGAAA
CGACCTTTTGTGGAGA
ATTCCTATTTAGGAAA
TTGCCTGATTAGGAAA
TAACCTGTTTAGGAAA
TTCCCCTTTTAGGAAA
TTTCCCCTTTTAGGAA
CAACCTTTTTTGGTAG
TATACCCATTAGGAAA
TTACCCGTTTAGGAAA
TTACTGATTTGGGAAA
ATTACTGATTTGGGAA

---
HAP1
Correlations: 0 C,  1 G
   Total Nseqs 42,  expected n_dinuc 36.4285714286,  observed n_dinuc 41   stddev=2.19826329543   zscore=2.07956370874
   WM entries: W_{c1,n1} =0.910714285714  W_{c2,n2} = 0.952380952381
Correlations: 2 G,  4 T
   Total Nseqs 42,  expected n_dinuc 0.357142857143,  observed n_dinuc 2   stddev=0.595068002909   zscore=2.76078890955
   WM entries: W_{c1,n1} =0.238095238095  W_{c2,n2} = 0.0357142857143
Correlations: 3 G,  6 A
   Total Nseqs 42,  expected n_dinuc 0.169642857143,  observed n_dinuc 1   stddev=0.411044583986   zscore=2.02011454525
   WM entries: W_{c1,n1} =0.0238095238095  W_{c2,n2} = 0.169642857143
Correlations: 4 T,  6 G
   Total Nseqs 42,  expected n_dinuc 0.111607142857,  observed n_dinuc 1   stddev=0.33363238415   zscore=2.66278964317
   WM entries: W_{c1,n1} =0.0357142857143  W_{c2,n2} = 0.0744047619048
Correlations: 4 T,  8 G
   Total Nseqs 42,  expected n_dinuc 0.455357142857,  observed n_dinuc 2   stddev=0.671133544876   zscore=2.30154321585
   WM entries: W_{c1,n1} =0.0357142857143  W_{c2,n2} = 0.303571428571
Correlations: 4 G,  9 G
   Total Nseqs 42,  expected n_dinuc 0.229166666667,  observed n_dinuc 2   stddev=0.477405753324   zscore=3.70928360415
   WM entries: W_{c1,n1} =0.130952380952  W_{c2,n2} = 0.0416666666667
Correlations: 5 T,  6 T
   Total Nseqs 42,  expected n_dinuc 5.9765625,  observed n_dinuc 12   stddev=2.26408988171   zscore=2.66042331122
   WM entries: W_{c1,n1} =0.3125  W_{c2,n2} = 0.455357142857
Correlations: 5 T,  8 C
   Total Nseqs 42,  expected n_dinuc 8.515625,  observed n_dinuc 14   stddev=2.60558183274   zscore=2.10485617112
   WM entries: W_{c1,n1} =0.3125  W_{c2,n2} = 0.64880952381
Correlations: 6 C,  7 C
   Total Nseqs 42,  expected n_dinuc 2.14174107143,  observed n_dinuc 5   stddev=1.42566667933   zscore=2.00485777638
   WM entries: W_{c1,n1} =0.300595238095  W_{c2,n2} = 0.169642857143

CGGAAATGCT
CGATGAATCG
CGCTAAAAGC
CGATAATCCC
CGGTATTACC
CGGAAATACC
CGATATCCGC
CGATATTTCC
CGATGTTCCG
CGATAAATCC
CGATAACCGC
CGATATCTCC
CGGTGTTCCC
CGTTATTTCC
GGTTAACCGC
CGGTATTTGC
CGAAAACGCC
CGATAGCACC
CGAGAAATCC
CGATAACTCA
CGGTAAAAGC
CGTTATTGCC
CGATACCGCC
CGTTACTTGC
CGGTTATTGC
CGGTAGTGCC
CGATATGTCC
CGTAAACCCC
CGGTTAGAGC
CGATGACAGC
CGAAATTTCC
CGAAAACGGC
CGATAATTGC
CGATATCTCC
CGTTATTACC
CGAAAAATGC
CGTTATTACC
CGATAGTCCC
CGCTAACCCC
CGATAATAGC
CGGTATTACC
CGATATTCCC

---
RAP1
Correlations: 0 C,  2 C
   Total Nseqs 50,  expected n_dinuc 0.52607237831,  observed n_dinuc 2   stddev=0.721482733934   zscore=2.04291461509
   WM entries: W_{c1,n1} =0.139784946237  W_{c2,n2} = 0.0752688172043
Correlations: 1 G,  6 T
   Total Nseqs 50,  expected n_dinuc 0.161868424095,  observed n_dinuc 1   stddev=0.401676980123   zscore=2.08658105239
   WM entries: W_{c1,n1} =0.0752688172043  W_{c2,n2} = 0.0430107526882
Correlations: 1 G,  9 A
   Total Nseqs 50,  expected n_dinuc 0.171985200601,  observed n_dinuc 1   stddev=0.413997128513   zscore=2.0000496196
   WM entries: W_{c1,n1} =0.0752688172043  W_{c2,n2} = 0.0456989247312
Correlations: 2 C,  3 C
   Total Nseqs 50,  expected n_dinuc 2.42802636143,  observed n_dinuc 6   stddev=1.51990793181   zscore=2.35012500679
   WM entries: W_{c1,n1} =0.0752688172043  W_{c2,n2} = 0.645161290323
Correlations: 2 G,  3 G
   Total Nseqs 50,  expected n_dinuc 0.13874436351,  observed n_dinuc 1   stddev=0.371966885007   zscore=2.31540943886
   WM entries: W_{c1,n1} =0.0860215053763  W_{c2,n2} = 0.0322580645161
Correlations: 2 C,  7 C
   Total Nseqs 50,  expected n_dinuc 0.607006590357,  observed n_dinuc 3   stddev=0.774362609081   zscore=3.09027499724
   WM entries: W_{c1,n1} =0.0752688172043  W_{c2,n2} = 0.161290322581
Correlations: 2 C,  8 G
   Total Nseqs 50,  expected n_dinuc 0.971210544572,  observed n_dinuc 3   stddev=0.975881932476   zscore=2.0789292105
   WM entries: W_{c1,n1} =0.0752688172043  W_{c2,n2} = 0.258064516129
Correlations: 2 C,  11 C
   Total Nseqs 50,  expected n_dinuc 1.50739969939,  observed n_dinuc 5   stddev=1.2091131553   zscore=2.88856364296
   WM entries: W_{c1,n1} =0.0752688172043  W_{c2,n2} = 0.400537634409
Correlations: 3 T,  6 G
   Total Nseqs 50,  expected n_dinuc 5.53243149497,  observed n_dinuc 10   stddev=2.21816940968   zscore=2.01407903541
   WM entries: W_{c1,n1} =0.311827956989  W_{c2,n2} = 0.354838709677
Correlations: 4 C,  5 C
   Total Nseqs 50,  expected n_dinuc 45.2653485952,  observed n_dinuc 50   stddev=2.07034125841   zscore=2.28689419464
   WM entries: W_{c1,n1} =0.967741935484  W_{c2,n2} = 0.935483870968
Correlations: 5 C,  9 C
   Total Nseqs 50,  expected n_dinuc 42.3733957683,  observed n_dinuc 48   stddev=2.54230257632   zscore=2.2131921999
   WM entries: W_{c1,n1} =0.935483870968  W_{c2,n2} = 0.905913978495
Correlations: 6 T,  9 A
   Total Nseqs 50,  expected n_dinuc 0.0982772574864,  observed n_dinuc 1   stddev=0.31318379444   zscore=2.87921264932
   WM entries: W_{c1,n1} =0.0430107526882  W_{c2,n2} = 0.0456989247312
Correlations: 7 C,  8 C
   Total Nseqs 50,  expected n_dinuc 0.520291363163,  observed n_dinuc 2   stddev=0.717549511262   zscore=2.06216938847
   WM entries: W_{c1,n1} =0.161290322581  W_{c2,n2} = 0.0645161290323
Correlations: 7 C,  10 C
   Total Nseqs 50,  expected n_dinuc 1.75598335068,  observed n_dinuc 5   stddev=1.30165809648   zscore=2.49221870022
   WM entries: W_{c1,n1} =0.161290322581  W_{c2,n2} = 0.217741935484

TCACCCGTACAT
GAATCCGGTCAT
CCCCCCACCCCC
ACACCCAGACCT
CCACCCACGCAT
CCACCCGTACAC
AACCCCGTGCAC
TGACCCATGCCT
ACACCCGTACAT
TAATCCGTACAC
CAGCCCATACAT
AAACCCATACAA
TCACCCGTACAT
AAATCCGTACAT
CCATCCGTACCT
ACACCCAAACCT
CAATCCGTACAC
ACATCCATACAT
AAATCCGTACAC
CACCCCACACCC
GCGCCCACACCC
ACCCCCATACAT
TAACCCAAACAT
GCACCCATACCT
AGCCCCGCGCAC
GCACCCGTGCCC
AAATCCAGACAC
GCACCCACACCT
CCACCCATGCAC
GAATCCATAACT
TGACCCATACCC
TCACCCAGACAT
GCATCCATACAT
CCACCCATACAT
ACACCCACCCAT
GCATCCATACAC
ACACCCAACCAT
AAACCCAATCAC
ACATCCGTGCAT
GCGTCCATGCAT
TCACCCGTACAT
ACATCCGAACAC
GGACCCTGAAAC
TCCCCCGTGCAC
GAACCCACACCT
AAGGCCATGCAC
GAATCCGAACAC
AAACCCAAACAC
GCATCCATACAT
ACATCCGTGCAC

---
SKN7
Correlations: 3 G,  4 C
   Total Nseqs 83,  expected n_dinuc 3.15693783462,  observed n_dinuc 7   stddev=1.74265959246   zscore=2.20528563467
   WM entries: W_{c1,n1} =0.567073170732  W_{c2,n2} = 0.0670731707317
Correlations: 4 C,  5 G
   Total Nseqs 83,  expected n_dinuc 3.53033908388,  observed n_dinuc 8   stddev=1.83852628881   zscore=2.43111069085
   WM entries: W_{c1,n1} =0.0670731707317  W_{c2,n2} = 0.634146341463
Correlations: 6 T,  7 G
   Total Nseqs 83,  expected n_dinuc 0.117266508031,  observed n_dinuc 1   stddev=0.342199982619   zscore=2.57958368441
   WM entries: W_{c1,n1} =0.0121951219512  W_{c2,n2} = 0.115853658537

GCCCGCCC
CCTCGGCC
TCCGGACC
TCTGTGCC
GCTGAGCC
GCCAGACC
GCCGTGCG
TCGGGGCC
GCCGTGCC
CCCCGGCC
TCTCGGCC
TCTATACC
TCCGAGCG
TCTGGGCG
GCCGGCCG
TCGCGGCC
CCGGGCCC
ACCGGGCC
TCGGGACG
CCCCTGCC
GCGGGACC
GCGAGGCC
GCTGTGCC
GCCGCGCC
TCTGCGCC
CCCCGCCC
TCTCGGCC
CCCAGGCC
GCGGGCCC
CCTACGCC
TCTGGGTG
TCGAGGCC
TCTAGGCC
GCGGTGCC
TCCAGACC
TCTGGACC
CCGGGGCC
TCGGGGCC
TCCGGGCT
CCTCGGCC
TCTGGGCC
GCTGGCCC
GCCAGCCC
TCCAGGCC
TTCAGGCC
CCTAACCC
TCCGCGCC
CCTGGGCA
GCCGGGCT
TCTGGGCC
CCTGAGCC
GCCGCGCC
CCCGGGCT
GCTGGGCC
GCCGGCCC
TCCAGTCC
GCCGCGCC
TCCAGCCA
GCCCGGCC
CCTAGCCC
GCTTGGCC
GCTGGGCC
TCGAGCCC
CCCGGACC
GCCAAGCC
TCTCGGCC
CCTAGGCC
GCTGCGCC
CCCAGCCC
TCTGGCCC
ACCGGGCC
GCTGGGCG
TCTCGGCG
ACCGGGCC
GCCCGCCC
TCCGTGCC
CCTGCGCG
TCTAGGCC
CCCAGGCC
TCCAGCCC
TCCGGCCG
TCCGTGCC
TTCGGCCC

---
